# Supplementary material for: Microspectroscopic visualization of how biochar lifts the soil organic carbon ceiling
Source: Nat Commun. 2022 Sep 2;13:5177. doi: 10.1038/s41467-022-32819-7 (PMC9440262; doi:10.1038/s41467-022-32819-7)
Supplement: Supplementary file 5 — Source data [file 41467_2022_32819_MOESM5_ESM.zip]

Archive with 7 entries (7 files):
- Source data/Fig.2.xlsx
- Source data/Fig.S2.xlsx
- Source data/Fig.S3.xlsx
- Source data/Fig.S4.xlsx
- Source data/Fig.S5.xlsx
- Source data/Figs.4 & 5.xlsx
- Source data/Figs.S7-9.xlsx
