# Supplementary material for: Microspectroscopic visualization of how biochar lifts the soil organic carbon ceiling
Source: Nat Commun. 2022 Sep 2;13:5177. doi: 10.1038/s41467-022-32819-7 (PMC9440262; doi:10.1038/s41467-022-32819-7)
Supplement: Supplementary file 5 — Source data [file 41467_2022_32819_MOESM5_ESM.zip › Source data/Fig.2.xlsx]

## Sheet: Sheet1
	Priming (g SOC-derived CO2-C m-2)
Time (years)	Control+Recent	Historical+Recent
8.22274	0.0745168	0.077708
8.2337	0.0929759	-0.689139
8.24192	0.0721757	-1.22675
8.25562	0.393123	0.344003
8.2611	0.0850933	0.4084
8.27753	0.0792964	-1.69105
8.28575	0.0815582	-2.44967
8.31315	0.0724785	-5.75995
8.32959	0.15871	-8.35987
8.39534	0.827033	-15.3907
8.47753	-1.89878	-19.0765
8.49397	-7.43402	-21.5392
8.56795	-24.2403	-30.5696
8.61726	-22.4493	-33.704
8.65836	-19.9755	-37.6348
8.69397	-11.8535	-36.2663
8.69945	-10.3035	-35.4552
8.71589	-6.78085	-34.0546
8.82548	-2.74957	-36.4921
8.88027	-6.58467	-39.3629
8.92411	-3.41806	-45.7266
9.01726	3.16626	-57.3465
9.09671	-2.64149	-58.2631
9.19808	-13.8477	-63.6625
9.29397	-28.0392	-72.7714
9.36521	-38.5815	-79.538
9.46384	-53.1785	-88.9072
9.49123	-55.4719	-89.0442
9.49671	-55.1243	-88.8676
