# Supplementary material for: Microspectroscopic visualization of how biochar lifts the soil organic carbon ceiling
Source: Nat Commun. 2022 Sep 2;13:5177. doi: 10.1038/s41467-022-32819-7 (PMC9440262; doi:10.1038/s41467-022-32819-7)
Supplement: Supplementary file 5 — Source data [file 41467_2022_32819_MOESM5_ESM.zip › Source data/Fig.S2.xlsx]

## Sheet: Sheet1
	Cumulative total respiration (g CO2-C m-2)
Time (years)	Control	Control+Recent	Historical+Recent
8.22274	1.2929	0.895055	0.46138
8.2337	7.95914	7.3229	5.35418
8.24192	14.1783	13.5332	9.64679
8.25562	22.1426	20.1722	15.8136
8.2611	24.4913	21.6895	16.6579
8.27753	32.4683	26.5814	23.0489
8.28575	36.3798	29.3371	24.65
8.31315	50.7228	40.4321	36.9465
8.32959	59.7401	46.7337	44.9889
8.39534	93.6762	70.6418	77.8516
8.47753	135.956	103.899	118.209
8.49397	154.077	120.858	133.986
8.56795	228.313	189.017	206.331
8.61726	253.593	203.177	230.136
8.65836	289.682	223.855	265.028
8.69397	320.56	239.464	294.346
8.69945	324.035	241.561	295.781
8.71589	335.183	250.612	305.634
8.82548	415.491	309.93	385.435
8.88027	452.105	334.32	421.745
8.92411	500.252	366.614	467.442
9.01726	622.687	478.031	584.72
9.09671	710.101	586.394	666.418
9.19808	821.63	724.652	772.23
9.29397	917.906	824.974	865.347
9.36521	982.573	876.87	929.413
9.46384	1072.11	948.726	1018.35
9.49123	1094.59	963.646	1039.35
9.49671	1097.57	965.127	1039.6
