# Supplementary material for: Microspectroscopic visualization of how biochar lifts the soil organic carbon ceiling
Source: Nat Commun. 2022 Sep 2;13:5177. doi: 10.1038/s41467-022-32819-7 (PMC9440262; doi:10.1038/s41467-022-32819-7)
Supplement: Supplementary file 5 — Source data [file 41467_2022_32819_MOESM5_ESM.zip › Source data/Fig.S3.xlsx]

## Sheet: Sheet1
	Cumulative root respiration (g CO2-C m-2)
Time (years)	Control	Control+Recent	Historical+Recent
8.39534	0.129493	0.181348	0.171941
8.47753	8.31025	11.8145	11.2807
8.49397	12.5356	16.4369	16.2337
8.56795	31.1487	36.3275	36.7607
8.61726	37.3327	43.5773	43.7116
8.65836	45.8932	52.9385	54.2761
8.69397	54.2765	62.0646	64.9819
8.69945	55.5144	63.3084	66.5608
8.71589	58.9601	67.2713	71.0947
8.82548	76.8996	90.8005	97.1319
8.88027	85.0506	100.466	109.633
8.92411	96.0944	111.931	120.394
9.01726	128.042	141.343	143.637
9.09671	154.326	163.968	162.405
9.19808	184.437	185.418	183.856
9.29397	209.683	198.694	201.786
9.36521	228.437	208.556	215.106
9.46384	254.404	222.21	233.549
9.49123	260.57	225.405	237.716
9.49671	261.449	225.94	238.242
