# Supplementary material for: Microspectroscopic visualization of how biochar lifts the soil organic carbon ceiling
Source: Nat Commun. 2022 Sep 2;13:5177. doi: 10.1038/s41467-022-32819-7 (PMC9440262; doi:10.1038/s41467-022-32819-7)
Supplement: Supplementary file 5 — Source data [file 41467_2022_32819_MOESM5_ESM.zip › Source data/Fig.S4.xlsx]

## Sheet: Sheet1
		F-POM	O-POM	M-SOM			F-POM	O-POM	M-SOM			F-POM	O-POM	M-SOM
8.9 year macroaggregate	Control+Recent	0.000557409	0.00239934	0.00610273	9.2 year macroaggregate	Control+Recent	0.00175543	0.00513742	0.00962203	9.5 year macroaggregate	Control+Recent	0.00234829	0.0202135	0.00313096
	Historical+Recent	0.000628347	0.00080195	0.0119835		Historical+Recent	0.00139387	0.0119156	0.0135115		Historical+Recent	0.00220552	0.017863	0.0219982
		F-POM	O-POM	M-SOM			F-POM	O-POM	M-SOM			F-POM	O-POM	M-SOM
8.9 year microaggregate	Control+Recent	0.000519532	0.00184232	0.00279488	9.2 year microaggregate	Control+Recent	0.00183451	0.00550941	0.00895074	9.5 year microaggregate	Control+Recent	0.00274168	0.0202828	0.0110021
	Historical+Recent	0.00133852	0.00516452	0.00234615		Historical+Recent	0.00307812	0.0071246	0.00663645		Historical+Recent	0.00286792	0.0197309	0.0173181
