# Supplementary material for: Microspectroscopic visualization of how biochar lifts the soil organic carbon ceiling
Source: Nat Commun. 2022 Sep 2;13:5177. doi: 10.1038/s41467-022-32819-7 (PMC9440262; doi:10.1038/s41467-022-32819-7)
Supplement: Supplementary file 5 — Source data [file 41467_2022_32819_MOESM5_ESM.zip › Source data/Fig.S5.xlsx]

## Sheet: Sheet1
Substrate-induced respiration (µg CO2-C g-1 dry soil h-1)	Control+Recent	Historical+Recent
protocatechuic acid	0.416037	0.294474
alanine	0.0965188	0.0816559
arginine	-0.425615	0.0308298
gamma-amino butyric acid	0.114957	0.139014
proline	-0.0225446	-0.099613
citric acid	1.43174	0.587942
oxalic acid	0.40987	0.164479
malic acid	0.712301	0.393006
arabinose	0.203392	-0.0362476
cellobiose	-0.00331975	-0.119943
D-fructose	0.04984	-0.0148807
D-galactose	-0.0340902	-0.0600586
glucose	0.109673	0.0744312
N-acetyle-glucosamine	0.184072	0.200581
trehalose	0.0830072	0.102997
