# Supplementary material for: Microspectroscopic visualization of how biochar lifts the soil organic carbon ceiling
Source: Nat Commun. 2022 Sep 2;13:5177. doi: 10.1038/s41467-022-32819-7 (PMC9440262; doi:10.1038/s41467-022-32819-7)
Supplement: Supplementary file 5 — Source data [file 41467_2022_32819_MOESM5_ESM.zip › Source data/Figs.4 & 5.xlsx]

## Sheet: SXR spectra_soils and biochars
Energy	Control+Recent mineral	Control+Recent microaggregate	Historical+Recent mineral	Historical+Recent microaggregate	Recent biochar	Historical biochar
280.694	0.319982	0.0403471	0.0165603	0.0280369	-0.000301509	-0.0150049
280.791	0.320093	0.0264507	0.0149413	0.0179644	-0.001253	-0.0147626
280.894	0.323221	0.0268874	0.01751	0.0187814	-0.000643606	-0.0107318
280.994	0.318782	0.0201276	0.0149666	0.0140413	-2.97e-05	-0.00664966
281.094	0.321305	0.00987022	0.0190289	0.0063066	-0.00146836	-0.0102974
281.194	0.322761	0.0125069	0.0188486	0.00935054	0.000272417	-0.00342392
281.293	0.324343	0.00689941	0.0207179	0.00384964	-0.000339645	-0.00245013
281.394	0.321525	0.00506312	0.0180619	0.00529191	0.000317479	0.00136231
281.495	0.318712	-0.00896196	0.0186968	-0.00803883	-0.00089659	-0.000501252
281.593	0.31818	-0.0136743	0.0180472	-0.00886763	-0.00115759	-0.00367815
281.694	0.322342	-0.0149207	0.0182294	-0.0116287	-0.000291566	0.0018247
281.793	0.319591	-0.0214054	0.0198646	-0.0142779	-0.000983466	-0.00104643
281.894	0.323297	-0.0225061	0.0212075	-0.0165411	-0.000580199	0.0033439
281.993	0.326713	-0.012819	0.0199321	-0.00742977	0.001209	0.00990233
282.093	0.324784	-0.00601219	0.0212911	-0.00327307	0.00317894	0.0190734
282.193	0.320958	-0.0079063	0.0231805	-0.00555542	0.00330403	0.0183969
282.294	0.326881	0.00941323	0.0224599	0.00751161	0.00645611	0.0309992
282.394	0.320756	0.0150059	0.0229901	0.0100026	0.00845041	0.0373064
282.494	0.326539	0.00487219	0.0198436	0.00531049	0.0087425	0.033021
282.594	0.323514	0.0108337	0.0185822	0.00780164	0.0113796	0.0407862
282.694	0.320801	0.00961499	0.0221811	0.00765021	0.0131831	0.0412895
282.795	0.325246	0.010715	0.0247365	0.00608509	0.0160933	0.0430585
282.893	0.326635	0.00920273	0.0250507	0.00737552	0.019744	0.0445422
282.993	0.327127	0.014153	0.0254085	0.00969452	0.025267	0.0495833
283.094	0.331829	0.0416078	0.0294172	0.0312148	0.0345431	0.0620788
283.194	0.335738	0.102961	0.0323886	0.0745744	0.0530137	0.101376
283.294	0.334079	0.164289	0.0313131	0.118747	0.0749709	0.138193
283.394	0.336919	0.216944	0.0337155	0.164217	0.101933	0.174007
283.495	0.340053	0.303298	0.0341434	0.227433	0.143269	0.224158
283.595	0.340149	0.387173	0.042031	0.291319	0.19886	0.290847
283.693	0.347778	0.461207	0.0429391	0.350069	0.26991	0.363397
283.793	0.347647	0.555613	0.0464816	0.424797	0.372153	0.471275
283.894	0.360867	0.595899	0.0501013	0.458344	0.484837	0.571475
283.994	0.368371	0.599422	0.0570727	0.468384	0.60653	0.677952
284.09	0.382138	0.562408	0.0679418	0.442661	0.716124	0.746878
284.194	0.391472	0.520983	0.0740571	0.420204	0.81768	0.803667
284.294	0.413955	0.471457	0.0887648	0.384462	0.900163	0.838612
284.393	0.432763	0.444854	0.108728	0.370086	0.97899	0.881353
284.494	0.459159	0.433154	0.11936	0.369197	1.0584	0.929288
284.594	0.489121	0.429307	0.139432	0.368944	1.12059	0.955998
284.694	0.516492	0.428493	0.161751	0.372428	1.1684	0.980567
284.795	0.551151	0.40795	0.182968	0.36366	1.19186	0.973915
284.894	0.584016	0.375322	0.210616	0.345759	1.19688	0.952798
284.994	0.6337	0.324152	0.245212	0.30596	1.17821	0.910338
285.094	0.664396	0.250281	0.271161	0.24397	1.14118	0.845448
285.194	0.668369	0.17467	0.27343	0.181956	1.09689	0.782798
285.293	0.651967	0.101089	0.259236	0.127743	1.04163	0.70606
285.392	0.630752	0.0835111	0.252015	0.115352	1.01432	0.682898
285.494	0.610487	0.0634416	0.238935	0.098289	0.981111	0.661113
285.594	0.579502	0.0591918	0.224801	0.0915816	0.945014	0.646783
285.695	0.551906	0.063913	0.200218	0.0930559	0.912746	0.631455
285.793	0.527529	0.0795282	0.178704	0.101602	0.885914	0.62906
285.894	0.509341	0.10375	0.165392	0.122076	0.870791	0.637143
285.994	0.5028	0.140635	0.160727	0.149818	0.866037	0.655757
286.094	0.5038	0.180017	0.169926	0.180428	0.867279	0.673638
286.195	0.514592	0.217939	0.172954	0.210432	0.867723	0.686218
286.294	0.533721	0.25568	0.189023	0.241022	0.864353	0.691302
286.395	0.552847	0.300024	0.202265	0.276281	0.859821	0.696687
286.494	0.575821	0.362107	0.224819	0.327146	0.863831	0.714517
286.594	0.608469	0.437766	0.247202	0.393866	0.873461	0.739838
286.695	0.64784	0.550002	0.284173	0.496229	0.901039	0.791712
286.794	0.715305	0.684556	0.359766	0.632024	0.944767	0.8644
286.894	0.802718	0.834502	0.454531	0.787676	1.00035	0.947593
286.994	0.904428	0.988603	0.82315	0.955571	1.05563	1.02832
287.094	1.04085	1.13559	1.0202	1.11439	1.10656	1.1006
287.194	1.18158	1.27142	1.2	1.26396	1.1521	1.1659
287.294	1.30846	1.38952	1.3681	1.39331	1.18906	1.2235
287.391	1.42483	1.49642	1.492	1.5063	1.21643	1.27277
287.494	1.5242	1.59566	1.5949	1.61407	1.23829	1.32155
287.594	1.65272	1.6907	1.6963	1.71251	1.25446	1.36422
287.694	1.80556	1.78982	1.8025	1.80833	1.2725	1.41143
287.794	1.9487	1.89063	1.85304	1.90777	1.29383	1.46635
287.891	2.10657	2.00247	1.9954	2.01348	1.3185	1.53173
287.992	2.28424	2.13097	2.14945	2.1297	1.34497	1.60892
288.094	2.47318	2.3153	2.32916	2.31769	1.38856	1.7023
288.194	2.8008	2.6146	2.66496	2.62862	1.47436	1.85133
288.294	3.34035	2.89353	3.34086	2.91948	1.57517	2.02145
288.395	3.81158	3.04314	3.89446	3.04987	1.65034	2.15652
288.49	4.03227	3.00837	4.11993	3.00621	1.66391	2.1904
288.593	3.99457	2.85336	4.05585	2.83744	1.63219	2.14707
288.694	3.75544	2.6371	3.73618	2.6156	1.5762	2.04045
288.792	3.44058	2.42869	3.35953	2.4164	1.52047	1.94117
288.894	3.14796	2.28046	3.01684	2.27771	1.48731	1.87332
288.992	2.93452	2.18661	2.77873	2.18351	1.46874	1.8225
289.094	2.80492	2.13144	2.62564	2.1316	1.4594	1.7931
289.194	2.71935	2.10747	2.51956	2.10838	1.4622	1.78853
289.294	2.67788	2.09146	2.45352	2.09061	1.46553	1.78442
289.394	2.65652	2.10046	2.42944	2.09648	1.48004	1.79818
289.493	2.63136	2.12319	2.40522	2.11289	1.50473	1.82435
289.594	2.62051	2.12458	2.39825	2.11572	1.52114	1.8385
289.693	2.624	2.13153	2.38287	2.12054	1.54116	1.85533
289.793	2.60556	2.15142	2.38824	2.13566	1.57156	1.88658
289.89	2.60452	2.14506	2.37804	2.13498	1.5909	1.903
289.995	2.60413	2.15594	2.37631	2.14391	1.61849	1.92432
290.094	2.62383	2.179	2.38235	2.16316	1.65541	1.96227
290.193	2.64592	2.18076	2.40251	2.16668	1.68291	1.98532
290.294	2.67064	2.19542	2.427	2.18024	1.7159	2.01595
290.394	2.68567	2.20662	2.44812	2.19317	1.7488	2.0486
290.487	2.72691	2.21829	2.46831	2.20457	1.78153	2.08103
290.594	2.75271	2.22406	2.49167	2.21458	1.81396	2.11387
290.694	2.77973	2.23239	2.526	2.22541	1.84729	2.14548
290.793	2.80188	2.23796	2.54554	2.23371	1.87957	2.178
290.893	2.82688	2.24048	2.56263	2.24014	1.90979	2.20537
290.995	2.85014	2.24781	2.5826	2.248	1.93947	2.23405
291.094	2.86889	2.25842	2.59443	2.25927	1.97223	2.2656
291.197	2.878	2.2633	2.61892	2.26444	1.99834	2.28992
291.294	2.89248	2.27144	2.63803	2.27422	2.02606	2.31645
291.394	2.92541	2.27687	2.64221	2.28109	2.05096	2.33923
291.493	2.93148	2.28162	2.64934	2.28659	2.07537	2.3593
291.594	2.9336	2.28298	2.65911	2.29057	2.09654	2.37493
291.693	2.93997	2.28316	2.68334	2.29121	2.11477	2.38707
291.794	2.96211	2.28138	2.68181	2.29162	2.1318	2.3979
291.891	2.95415	2.28091	2.68364	2.29112	2.1471	2.40847
291.994	2.95538	2.27583	2.70091	2.28718	2.15833	2.41473
292.094	2.97342	2.27486	2.70215	2.2865	2.17016	2.42265
292.194	2.96699	2.27149	2.70964	2.28302	2.17979	2.42862
292.294	2.96267	2.26737	2.70047	2.27926	2.18763	2.43335
292.394	2.96819	2.26174	2.70185	2.27449	2.19433	2.43602
292.494	2.97232	2.25747	2.70043	2.27127	2.20073	2.439
292.594	2.97126	2.25216	2.70257	2.26653	2.20621	2.44155
292.694	2.96612	2.24694	2.70216	2.25948	2.21001	2.44165
292.794	2.96916	2.23844	2.68927	2.2523	2.21216	2.44047
292.892	2.95906	2.23073	2.68509	2.24432	2.21377	2.43805
292.994	2.94828	2.22171	2.67869	2.23552	2.21429	2.43513
293.09	2.95059	2.21103	2.65843	2.22588	2.21306	2.42938
293.194	2.93696	2.2036	2.64531	2.21759	2.21197	2.42568
293.293	2.91913	2.19404	2.64547	2.20737	2.20961	2.42087
293.393	2.91802	2.1823	2.62726	2.19547	2.20537	2.41295
293.491	2.91726	2.17121	2.6214	2.18462	2.20061	2.40565
293.594	2.8888	2.16153	2.59993	2.1738	2.1959	2.3979
293.693	2.86834	2.15013	2.5841	2.16266	2.19023	2.38963
293.795	2.85897	2.13956	2.56787	2.15057	2.18377	2.38077
293.894	2.86101	2.12824	2.55969	2.13981	2.1773	2.3717
293.993	2.83268	2.11814	2.53788	2.12936	2.171	2.36343
294.089	2.82674	2.10834	2.51811	2.11936	2.16411	2.35557
294.194	2.818	2.09693	2.50609	2.10812	2.1562	2.34498
294.294	2.8091	2.08744	2.49474	2.09827	2.14906	2.33598
294.395	2.79206	2.07822	2.48444	2.08838	2.14254	2.32805
294.497	2.77518	2.06849	2.47241	2.07873	2.1354	2.31938
294.594	2.76609	2.05936	2.46248	2.06933	2.12816	2.3105
294.694	2.7523	2.05103	2.44778	2.06143	2.12216	2.3024
294.794	2.74477	2.04287	2.43309	2.05233	2.11551	2.29465
294.894	2.73916	2.03344	2.42797	2.04321	2.10874	2.28575
294.994	2.72007	2.02667	2.41434	2.03557	2.10333	2.27958
295.094	2.71245	2.01872	2.40771	2.02723	2.09733	2.27255
295.193	2.6992	2.01102	2.39203	2.01942	2.09123	2.2649
295.294	2.68849	2.00294	2.3827	2.01101	2.08517	2.2571
295.395	2.67956	1.99638	2.38116	2.0043	2.0802	2.25087
295.493	2.66122	1.98899	2.36335	1.99733	2.07456	2.2446
295.594	2.66227	1.982	2.34897	1.9901	2.07021	2.2385
295.694	2.65684	1.97446	2.3387	1.98269	2.06447	2.23213
295.794	2.64605	1.96928	2.33312	1.9772	2.06064	2.22683
295.894	2.62969	1.96373	2.31882	1.97032	2.05634	2.22208
295.994	2.6283	1.95552	2.31659	1.9631	2.05119	2.21517
296.086	2.61878	1.95051	2.30543	1.95787	2.04723	2.2101
296.193	2.60548	1.94501	2.30074	1.95222	2.04356	2.2064
296.294	2.5915	1.93849	2.2908	1.94606	2.04013	2.20163
296.393	2.58345	1.93404	2.28913	1.94012	2.03573	2.19697
296.494	2.58871	1.93232	2.27682	1.93549	2.0332	2.19285
296.594	2.57072	1.92916	2.266	1.92987	2.02879	2.18798
296.694	2.56074	1.92622	2.263	1.92582	2.026	2.18438
296.793	2.55343	1.92274	2.25755	1.92151	2.02273	2.18143
296.894	2.55784	1.91907	2.24314	1.91741	2.0199	2.17807
296.994	2.55322	1.91524	2.24354	1.91302	2.01664	2.1746
297.094	2.5359	1.91069	2.23377	1.90708	2.01263	2.17022
297.194	2.53259	1.90716	2.23056	1.90193	2.00936	2.16628
297.294	2.51865	1.89836	2.21869	1.89404	2.00497	2.16185
297.394	2.51202	1.88706	2.21423	1.88289	1.99816	2.1534
297.493	2.4957	1.87678	2.19403	1.8741	1.99236	2.14592
297.594	2.4911	1.86869	2.19008	1.86738	1.98793	2.14045
297.693	2.48707	1.8609	2.17927	1.85868	1.98217	2.13362
297.794	2.47188	1.85218	2.17173	1.8513	1.97694	2.12692
297.894	2.45845	1.84523	2.16056	1.84439	1.97186	2.12162
297.994	2.45026	1.83829	2.15615	1.83777	1.96739	2.11633
298.094	2.44616	1.83258	2.14435	1.83022	1.96209	2.11075
298.192	2.43956	1.82501	2.14591	1.8231	1.95727	2.1049
298.294	2.41965	1.81923	2.13012	1.81619	1.95253	2.0998
298.394	2.41617	1.81248	2.11393	1.80896	1.94747	2.09417
298.493	2.40451	1.80462	2.1072	1.80091	1.94186	2.08762
298.591	2.39892	1.79804	2.09803	1.79422	1.93676	2.08138
298.694	2.38308	1.79272	2.08903	1.78936	1.93356	2.07785
298.793	2.37157	1.7841	2.07554	1.78224	1.92893	2.07273
298.893	2.36601	1.77507	2.06327	1.77422	1.92324	2.06612
298.995	2.35044	1.77031	2.06273	1.76931	1.91943	2.0623
299.094	2.3492	1.76409	2.05404	1.76331	1.91561	2.0569
299.194	2.33963	1.76049	2.04285	1.75742	1.91154	2.05283
299.293	2.32589	1.75673	2.02798	1.75108	1.9074	2.04785
299.394	2.32042	1.75282	2.02512	1.74573	1.90344	2.04302
299.494	2.31492	1.74728	2.00949	1.7406	1.89963	2.03877
299.594	2.30572	1.74226	1.99869	1.7344	1.89547	2.03313
299.694	2.29666	1.73939	1.99271	1.73043	1.89233	2.03005
299.794	2.28433	1.73441	1.99055	1.72502	1.88863	2.02523
299.895	2.28953	1.72674	1.97669	1.71766	1.88386	2.0197
299.994	2.27238	1.716	1.97433	1.7075	1.87751	2.01088
300.094	2.27449	1.70819	1.96126	1.70113	1.87336	2.00557
300.195	2.26532	1.7011	1.95964	1.69441	1.86877	1.99973
300.294	2.25583	1.69604	1.94732	1.68847	1.86514	1.99415
300.393	2.24015	1.68836	1.95326	1.68188	1.86006	1.98705
300.494	2.24394	1.68123	1.93531	1.67524	1.85589	1.98088
300.595	2.23841	1.67519	1.9341	1.66941	1.85139	1.97482
300.694	2.23254	1.66981	1.92725	1.66402	1.84776	1.96943
300.794	2.21978	1.66472	1.92494	1.65894	1.84406	1.96433
300.894	2.21886	1.66067	1.92082	1.6541	1.84059	1.95958
300.993	2.20779	1.65579	1.9127	1.64969	1.83753	1.9551
301.094	2.20318	1.64973	1.91558	1.64333	1.83307	1.94923
301.194	2.20489	1.64389	1.90747	1.63819	1.8294	1.94308
301.293	2.19351	1.63851	1.9079	1.63347	1.82573	1.93778
301.394	2.1945	1.63301	1.89941	1.62792	1.82201	1.93255
301.491	2.18635	1.62874	1.8931	1.62356	1.81877	1.92797
301.594	2.17828	1.6232	1.88842	1.6189	1.81556	1.92295
301.694	2.1828	1.61443	1.88006	1.61241	1.81076	1.91632
301.794	2.16332	1.60383	1.88298	1.60517	1.80544	1.90855
301.894	2.16791	1.59766	1.8726	1.6018	1.80203	1.90408
301.997	2.15744	1.593	1.87104	1.59671	1.79934	1.89917
302.094	2.16001	1.58631	1.86723	1.59038	1.79446	1.89218
302.194	2.14937	1.5807	1.8573	1.58523	1.79037	1.8864
302.294	2.14921	1.57482	1.85618	1.58029	1.78661	1.88117
302.394	2.14305	1.56656	1.85889	1.5725	1.78079	1.87295
302.493	2.1392	1.56192	1.8463	1.56781	1.77724	1.86783
302.594	2.13142	1.55447	1.84635	1.5618	1.77233	1.86127
302.694	2.12122	1.54779	1.83232	1.55603	1.768	1.85418
302.794	2.12364	1.54012	1.83018	1.54852	1.762	1.84605
302.894	2.10147	1.5337	1.82322	1.5427	1.75724	1.83927
302.994	2.10521	1.52871	1.81178	1.53773	1.75269	1.83318
303.095	2.09715	1.52142	1.80636	1.52978	1.74743	1.8257
303.194	2.08711	1.51274	1.80006	1.52182	1.74073	1.81633
303.294	2.07931	1.50459	1.7824	1.51486	1.73483	1.80877
303.393	2.07949	1.49843	1.78178	1.50951	1.73051	1.80235
303.494	2.06038	1.48796	1.77741	1.50039	1.72307	1.79237
303.586	2.05297	1.48119	1.76098	1.4938	1.7178	1.78473
303.695	2.04295	1.47197	1.76193	1.48563	1.71077	1.77497
303.793	2.03923	1.46568	1.75237	1.47981	1.70596	1.76815
303.893	2.0338	1.45873	1.73888	1.47259	1.70019	1.76033
303.994	2.01902	1.44919	1.73261	1.4642	1.69304	1.75082
304.094	2.00549	1.44171	1.72313	1.45709	1.68637	1.7417
304.193	2.00543	1.43454	1.71172	1.44979	1.68011	1.73337
304.294	1.98942	1.42658	1.70634	1.44227	1.6733	1.72378
304.394	1.97806	1.4187	1.69316	1.43484	1.66631	1.71503
304.493	1.96916	1.4124	1.68514	1.42809	1.66036	1.70693
304.593	1.95985	1.40456	1.66958	1.42037	1.6531	1.6978
304.692	1.9441	1.39639	1.66564	1.41256	1.64607	1.68825
304.794	1.94021	1.38956	1.6543	1.40557	1.63921	1.67967
304.894	1.92542	1.38126	1.65183	1.39832	1.63187	1.67027
304.994	1.9276	1.37338	1.63809	1.39111	1.6248	1.66097
305.096	1.9096	1.36543	1.6217	1.38396	1.61707	1.65118
305.194	1.90445	1.35851	1.61683	1.37673	1.60979	1.64222
305.294	1.89782	1.34963	1.61336	1.36914	1.60173	1.6319
305.394	1.88497	1.34244	1.60231	1.36167	1.59429	1.62257
305.495	1.87594	1.33392	1.58902	1.35432	1.58573	1.61183
305.594	1.86375	1.3282	1.57919	1.34881	1.57904	1.60375
305.692	1.86066	1.32231	1.57361	1.34369	1.57256	1.59585
305.793	1.84775	1.31281	1.55614	1.3351	1.56271	1.584
305.894	1.83565	1.30881	1.55327	1.33133	1.55639	1.57643
305.994	1.83222	1.3021	1.54796	1.32541	1.54906	1.56785
306.095	1.81779	1.29548	1.53713	1.31963	1.54109	1.55883
306.194	1.81307	1.28991	1.52862	1.31381	1.53346	1.54948
306.293	1.80544	1.2815	1.51796	1.30698	1.52436	1.53898
306.394	1.79466	1.2752	1.51098	1.30116	1.51609	1.52955
306.493	1.78879	1.27059	1.50364	1.29738	1.50897	1.52142
306.593	1.77923	1.26594	1.50037	1.29313	1.50166	1.5136
306.694	1.76946	1.25844	1.49029	1.28622	1.49294	1.50337
306.797	1.7569	1.25274	1.48215	1.28113	1.48416	1.49377
306.893	1.75898	1.24634	1.47447	1.27591	1.47576	1.48392
306.994	1.74849	1.24134	1.46526	1.27196	1.46763	1.47438
