# Supplementary material for: Microspectroscopic visualization of how biochar lifts the soil organic carbon ceiling
Source: Nat Commun. 2022 Sep 2;13:5177. doi: 10.1038/s41467-022-32819-7 (PMC9440262; doi:10.1038/s41467-022-32819-7)
Supplement: Supplementary file 5 — Source data [file 41467_2022_32819_MOESM5_ESM.zip › Source data/Figs.S7-9.xlsx]

## Sheet: Sheet1
sample	treatment	size	treatment_size	replicate	x	y	seg	poly	aromatic	aliphatic	clay
C_250_1	C	macro	C_macro	1	0	0	1	5.4198	0.9166	0.476	1.9235
C_250_1	C	macro	C_macro	1	0	1	1	6.17	1.6668	0.5229	2.1419
C_250_1	C	macro	C_macro	1	0	2	2	15.5444	3.1655	1.565	4.2628
C_250_1	C	macro	C_macro	1	0	3	4	35.7452	7.5916	5.3892	14.3851
C_250_1	C	macro	C_macro	1	0	4	2	51.1372	6.6008	4.5693	16.7426
C_250_1	C	macro	C_macro	1	0	5	2	37.3751	6.2819	3.2767	12.0727
C_250_1	C	macro	C_macro	1	0	6	3	30.8783	7.498	3.3228	11.7323
C_250_1	C	macro	C_macro	1	0	7	5	21.2392	7.8746	3.8486	14.0631
C_250_1	C	macro	C_macro	1	0	8	5	16.4899	10.2771	4.4537	16.6167
C_250_1	C	macro	C_macro	1	0	9	3	36.8042	8.1485	4.1938	16.5584
C_250_1	C	macro	C_macro	1	0	10	2	64.1201	9.0738	6.373	16.4687
C_250_1	C	macro	C_macro	1	0	11	2	64.6235	10.3166	5.2556	18.0783
C_250_1	C	macro	C_macro	1	0	12	2	65.3711	9.0811	5.1405	13.0194
C_250_1	C	macro	C_macro	1	0	13	2	20.6908	2.8411	0.8425	6.5099
C_250_1	C	macro	C_macro	1	0	14	1	7.2013	1.2174	0.07704	1.0133
C_250_1	C	macro	C_macro	1	1	0	1	7.0962	1.9816	1.3225	4.504
C_250_1	C	macro	C_macro	1	1	1	5	5.5777	2.9766	2.2544	7.3146
C_250_1	C	macro	C_macro	1	1	2	4	10.7404	3.6554	2.3156	5.1906
C_250_1	C	macro	C_macro	1	1	3	2	34.6368	5.9599	2.2875	-2.5953
C_250_1	C	macro	C_macro	1	1	4	3	45.7787	6.9831	5.0732	18.9205
C_250_1	C	macro	C_macro	1	1	5	5	28.0434	6.338	4.475	14.4888
C_250_1	C	macro	C_macro	1	1	6	5	24.6355	7.0952	3.762	13.8565
C_250_1	C	macro	C_macro	1	1	7	5	27.33	8.7986	4.6472	17.8018
C_250_1	C	macro	C_macro	1	1	8	5	34.7167	10.2003	5.2067	20.0254
C_250_1	C	macro	C_macro	1	1	9	3	45.4985	9.2482	4.7006	19.3984
C_250_1	C	macro	C_macro	1	1	10	2	83.2428	8.1092	5.9753	18.4102
C_250_1	C	macro	C_macro	1	1	11	3	44.3384	9.6926	5.1372	18.822
C_250_1	C	macro	C_macro	1	1	12	2	59.8039	7.5963	2.3586	4.4631
C_250_1	C	macro	C_macro	1	1	13	2	23.5508	3.6924	1.1823	5.7114
C_250_1	C	macro	C_macro	1	1	14	1	8.6261	1.8554	0.2832	1.9715
C_250_1	C	macro	C_macro	1	2	0	1	5.4521	1.7598	1.1165	1.9601
C_250_1	C	macro	C_macro	1	2	1	1	5.8887	1.6203	0.7761	1.3814
C_250_1	C	macro	C_macro	1	2	2	1	7.5569	2.1483	0.7907	0.8454
C_250_1	C	macro	C_macro	1	2	3	1	11.6515	2.1968	0.4587	0.3505
C_250_1	C	macro	C_macro	1	2	4	3	27.3258	5.7428	3.3866	12.4038
C_250_1	C	macro	C_macro	1	2	5	3	38.9567	7.6576	4.0935	15.2164
C_250_1	C	macro	C_macro	1	2	6	5	19.2794	8.2314	3.7494	12.8551
C_250_1	C	macro	C_macro	1	2	7	2	47.111	7.7243	3.2445	11.8451
C_250_1	C	macro	C_macro	1	2	8	2	66.1452	8.2367	3.6922	16.068
C_250_1	C	macro	C_macro	1	2	9	2	73.2721	7.3974	5.0891	22.8281
C_250_1	C	macro	C_macro	1	2	10	2	68.8675	9.9588	4.8482	20.895
C_250_1	C	macro	C_macro	1	2	11	2	66.8539	6.9343	2.8564	15.3071
C_250_1	C	macro	C_macro	1	2	12	2	52.1311	8.887	1.0027	11.6389
C_250_1	C	macro	C_macro	1	2	13	2	23.157	4.78	1.5056	3.68
C_250_1	C	macro	C_macro	1	2	14	1	8.2261	2.337	0.3105	1.3914
C_250_1	C	macro	C_macro	1	3	0	1	3.4661	1.0712	0.5916	0.6917
C_250_1	C	macro	C_macro	1	3	1	1	3.9419	0.8723	0.2606	0.5456
C_250_1	C	macro	C_macro	1	3	2	1	5.2555	1.1996	0.1069	0.3936
C_250_1	C	macro	C_macro	1	3	3	1	8.2189	1.9855	0.1254	0.4827
C_250_1	C	macro	C_macro	1	3	4	2	15.7557	3.5622	1.4547	2.6675
C_250_1	C	macro	C_macro	1	3	5	2	26.5203	5.2564	3.6069	6.6639
C_250_1	C	macro	C_macro	1	3	6	3	30.2796	6.9231	3.9706	12.3004
C_250_1	C	macro	C_macro	1	3	7	2	24.8877	5.9173	1.7527	5.6695
C_250_1	C	macro	C_macro	1	3	8	2	27.9375	4.5375	1.0186	3.7747
C_250_1	C	macro	C_macro	1	3	9	2	47.2489	6.1919	2.5366	8.8559
C_250_1	C	macro	C_macro	1	3	10	3	41.6686	8.0085	3.6067	16.0203
C_250_1	C	macro	C_macro	1	3	11	2	32.8927	5.1577	1.6311	6.0571
C_250_1	C	macro	C_macro	1	3	12	3	47.6681	9.5567	2.9281	16.9927
C_250_1	C	macro	C_macro	1	3	13	2	19.6429	3.5577	0.2609	4.0516
C_250_1	C	macro	C_macro	1	3	14	1	7.2663	1.5223	0.2106	1.144
C_250_1	C	macro	C_macro	1	4	0	1	2.3487	0.2506	0.05645	0.265
C_250_1	C	macro	C_macro	1	4	1	1	3.2781	0.2173	0.04164	0.2728
C_250_1	C	macro	C_macro	1	4	2	1	4.6893	0.1146	0.01426	0.2835
C_250_1	C	macro	C_macro	1	4	3	1	6.5586	0.7009	0.1486	0.4292
C_250_1	C	macro	C_macro	1	4	4	1	9.8889	2.6533	1.1585	1.4711
C_250_1	C	macro	C_macro	1	4	5	6	23.4329	6.0274	4.4759	11.9031
C_250_1	C	macro	C_macro	1	4	6	3	27.1076	6.0799	3.2951	11.459
C_250_1	C	macro	C_macro	1	4	7	3	18.3361	5.2002	2.1187	5.2878
C_250_1	C	macro	C_macro	1	4	8	2	16.8511	2.7065	0.779	2.1332
C_250_1	C	macro	C_macro	1	4	9	2	26.9175	4.6342	1.59	5.1744
C_250_1	C	macro	C_macro	1	4	10	3	31.7863	5.2417	2.6775	11.5772
C_250_1	C	macro	C_macro	1	4	11	2	28.5667	5.4902	2.1404	7.6785
C_250_1	C	macro	C_macro	1	4	12	3	37.1264	6.6492	3.8462	15.7932
C_250_1	C	macro	C_macro	1	4	13	3	21.2088	3.7695	1.807	7.9806
C_250_1	C	macro	C_macro	1	4	14	1	8.7562	1.9898	0.3193	1.7214
C_250_1	C	macro	C_macro	1	5	0	1	1.5126	0.2322	0.01358	0.2639
C_250_1	C	macro	C_macro	1	5	1	1	1.9214	0.1798	-0.0028	0.2684
C_250_1	C	macro	C_macro	1	5	2	1	3.2044	0.4655	0.003174	0.2726
C_250_1	C	macro	C_macro	1	5	3	1	4.9932	0.9881	0.1241	0.383
C_250_1	C	macro	C_macro	1	5	4	1	9.0994	2.228	1.2808	1.2605
C_250_1	C	macro	C_macro	1	5	5	3	19.5025	5.7099	3.4634	7.4328
C_250_1	C	macro	C_macro	1	5	6	5	20.4604	5.7971	3.0428	11.8301
C_250_1	C	macro	C_macro	1	5	7	3	17.1539	4.8731	2.6687	6.7851
C_250_1	C	macro	C_macro	1	5	8	2	15.4549	2.2752	0.9952	3.3605
C_250_1	C	macro	C_macro	1	5	9	2	20.6937	4.5325	1.5822	5.3785
C_250_1	C	macro	C_macro	1	5	10	3	22.3931	4.832	1.9587	7.1774
C_250_1	C	macro	C_macro	1	5	11	3	25.2971	4.6481	2.8153	11.9703
C_250_1	C	macro	C_macro	1	5	12	5	24.2746	6.1444	3.409	13.0304
C_250_1	C	macro	C_macro	1	5	13	3	18.6563	4.0732	1.3965	5.7713
C_250_1	C	macro	C_macro	1	5	14	1	8.4408	2.2794	0.5069	2.1654
C_250_1	C	macro	C_macro	1	6	0	1	0.2513	0.1781	-0.05966	0.2199
C_250_1	C	macro	C_macro	1	6	1	1	1.1662	0.1315	-0.009397	0.245
C_250_1	C	macro	C_macro	1	6	2	1	2.3729	0.3193	0.0314	0.2544
C_250_1	C	macro	C_macro	1	6	3	1	3.8993	0.7507	0.2608	0.511
C_250_1	C	macro	C_macro	1	6	4	4	9.5928	3.4155	2.1492	3.968
C_250_1	C	macro	C_macro	1	6	5	5	18.2564	6.4511	4.104	12.004
C_250_1	C	macro	C_macro	1	6	6	3	19.0244	5.3547	2.4005	7.0365
C_250_1	C	macro	C_macro	1	6	7	3	15.6971	4.2666	2.2132	5.9344
C_250_1	C	macro	C_macro	1	6	8	3	14.6341	3.4128	1.9552	5.9931
C_250_1	C	macro	C_macro	1	6	9	3	15.0722	3.3835	1.6141	6.1167
C_250_1	C	macro	C_macro	1	6	10	3	14.5684	3.3117	1.4178	4.6895
C_250_1	C	macro	C_macro	1	6	11	3	21.9033	4.7468	2.3369	8.8079
C_250_1	C	macro	C_macro	1	6	12	5	21.1642	5.1782	2.7414	11.1277
C_250_1	C	macro	C_macro	1	6	13	3	12.1385	2.8318	1.0768	4.3875
C_250_1	C	macro	C_macro	1	6	14	1	6.1322	1.6207	0.4192	1.4703
C_250_1	C	macro	C_macro	1	7	0	1	0.2669	0.1495	-0.03899	0.2155
C_250_1	C	macro	C_macro	1	7	1	1	1.5651	0.05893	-0.01894	0.2466
C_250_1	C	macro	C_macro	1	7	2	1	2.2521	0.2441	0.01135	0.2965
C_250_1	C	macro	C_macro	1	7	3	1	3.7774	0.9258	0.344	0.4533
C_250_1	C	macro	C_macro	1	7	4	1	7.6844	2.5851	2.5169	2.9953
C_250_1	C	macro	C_macro	1	7	5	4	12.5359	4.3307	3.043	6.3266
C_250_1	C	macro	C_macro	1	7	6	4	11.3355	3.0508	2.0223	3.9709
C_250_1	C	macro	C_macro	1	7	7	4	10.3845	2.5558	1.8622	3.0305
C_250_1	C	macro	C_macro	1	7	8	2	14.3954	2.9889	2.2767	3.8678
C_250_1	C	macro	C_macro	1	7	9	3	14.5107	3.4391	1.5395	4.8208
C_250_1	C	macro	C_macro	1	7	10	3	12.9682	2.7925	1.3498	4.3211
C_250_1	C	macro	C_macro	1	7	11	3	15.5031	3.397	1.4617	5.3878
C_250_1	C	macro	C_macro	1	7	12	3	15.0807	3.1121	1.5834	6.7577
C_250_1	C	macro	C_macro	1	7	13	1	9.2482	1.9364	0.7109	3.1483
C_250_1	C	macro	C_macro	1	7	14	1	4.9248	0.9893	0.1493	0.524
C_250_1	C	macro	C_macro	1	8	0	1	0.8147	0.1225	-0.02251	0.2333
C_250_1	C	macro	C_macro	1	8	1	1	1.5281	0.07052	0.002726	0.2309
C_250_1	C	macro	C_macro	1	8	2	1	2.4087	0.286	0.04784	0.2789
C_250_1	C	macro	C_macro	1	8	3	1	3.6435	0.8594	0.3002	0.2792
C_250_1	C	macro	C_macro	1	8	4	1	6.5661	1.9221	2.862	1.1399
C_250_1	C	macro	C_macro	1	8	5	4	10.2886	3.7672	2.6652	3.7165
C_250_1	C	macro	C_macro	1	8	6	4	9.3802	3.3247	2.6088	4.3416
C_250_1	C	macro	C_macro	1	8	7	1	6.5426	2.5711	1.0139	1.5401
C_250_1	C	macro	C_macro	1	8	8	4	10.9155	2.1563	1.6282	3.6894
C_250_1	C	macro	C_macro	1	8	9	3	11.1822	2.6597	1.1389	3.0865
C_250_1	C	macro	C_macro	1	8	10	1	10.1175	2.1891	0.8279	2.7895
C_250_1	C	macro	C_macro	1	8	11	3	11.8705	2.9946	1.2162	4.3618
C_250_1	C	macro	C_macro	1	8	12	3	12.5167	2.7347	1.6224	6.0891
C_250_1	C	macro	C_macro	1	8	13	1	6.3006	1.2507	0.3576	1.868
C_250_1	C	macro	C_macro	1	8	14	1	2.5022	0.3293	0.00567	0.194
C_250_1	C	macro	C_macro	1	9	0	1	0.9087	0.2173	-0.03981	0.2041
C_250_1	C	macro	C_macro	1	9	1	1	1.5518	-0.08196	0.01052	0.215
C_250_1	C	macro	C_macro	1	9	2	1	3.2086	0.4599	0.0655	0.2904
C_250_1	C	macro	C_macro	1	9	3	1	4.5533	1.1133	0.3711	0.3641
C_250_1	C	macro	C_macro	1	9	4	1	7.6618	2.2212	2.7533	1.5608
C_250_1	C	macro	C_macro	1	9	5	4	12.7525	4.2727	2.5835	6.0197
C_250_1	C	macro	C_macro	1	9	6	1	8.8891	2.5609	2.0898	2.3122
C_250_1	C	macro	C_macro	1	9	7	1	6.798	1.217	0.8394	0.7434
C_250_1	C	macro	C_macro	1	9	8	4	10.5085	2.6026	2.1224	2.9994
C_250_1	C	macro	C_macro	1	9	9	3	10.8595	3.2742	1.3554	3.6878
C_250_1	C	macro	C_macro	1	9	10	1	9.6059	2.2914	0.8274	3.2191
C_250_1	C	macro	C_macro	1	9	11	3	10.4069	3.1732	1.2832	3.9848
C_250_1	C	macro	C_macro	1	9	12	1	6.8422	2.0019	0.7221	2.756
C_250_1	C	macro	C_macro	1	9	13	1	3.6845	0.6251	0.1074	0.4344
C_250_1	C	macro	C_macro	1	9	14	1	1.7395	0.2037	0.05622	0.1677
C_250_1	C	macro	C_macro	1	10	0	1	1.3752	0.1942	-0.008601	0.2657
C_250_1	C	macro	C_macro	1	10	1	1	2.5973	0.2886	0.0518	0.3096
C_250_1	C	macro	C_macro	1	10	2	1	4.3636	0.8616	0.3472	0.8879
C_250_1	C	macro	C_macro	1	10	3	1	6.3244	1.6198	1.3253	1.9096
C_250_1	C	macro	C_macro	1	10	4	4	11.4476	2.866	2.9169	4.4903
C_250_1	C	macro	C_macro	1	10	5	6	17.1374	4.7336	3.1343	7.9762
C_250_1	C	macro	C_macro	1	10	6	4	9.3858	3.8553	3.9351	5.7594
C_250_1	C	macro	C_macro	1	10	7	1	8.9159	1.8733	2.5884	1.4513
C_250_1	C	macro	C_macro	1	10	8	4	12.3407	2.9785	2.551	4.5358
C_250_1	C	macro	C_macro	1	10	9	5	12.4094	3.2868	1.8386	5.6826
C_250_1	C	macro	C_macro	1	10	10	3	11.6046	2.9432	1.2178	5.0542
C_250_1	C	macro	C_macro	1	10	11	1	8.9056	2.7767	1.0731	3.0734
C_250_1	C	macro	C_macro	1	10	12	1	4.4584	0.9831	0.265	0.8236
C_250_1	C	macro	C_macro	1	10	13	1	2.3733	0.4999	-0.007624	0.1984
C_250_1	C	macro	C_macro	1	10	14	1	1.4334	0.2587	-0.04445	0.07514
C_250_1	C	macro	C_macro	1	11	0	1	1.4486	0.3982	0.04913	0.3668
C_250_1	C	macro	C_macro	1	11	1	1	4.4396	0.5258	0.533	0.7442
C_250_1	C	macro	C_macro	1	11	2	5	8.757	2.4396	1.7524	5.2232
C_250_1	C	macro	C_macro	1	11	3	3	10.9844	3.4775	2.0295	4.9069
C_250_1	C	macro	C_macro	1	11	4	5	16.6899	4.7317	3.4388	9.8695
C_250_1	C	macro	C_macro	1	11	5	6	20.3566	6.8286	4.2965	10.4777
C_250_1	C	macro	C_macro	1	11	6	4	14.0791	4.6941	4.5924	6.936
C_250_1	C	macro	C_macro	1	11	7	4	11.8377	2.7151	2.1665	2.6124
C_250_1	C	macro	C_macro	1	11	8	6	14.868	4.5815	2.6297	7.6524
C_250_1	C	macro	C_macro	1	11	9	5	14.3592	4.2433	2.1898	6.6413
C_250_1	C	macro	C_macro	1	11	10	3	12.6828	3.2528	1.6537	6.4774
C_250_1	C	macro	C_macro	1	11	11	1	8.5871	2.5375	1.0557	4.3777
C_250_1	C	macro	C_macro	1	11	12	1	3.0385	0.7	0.002375	0.3666
C_250_1	C	macro	C_macro	1	11	13	1	1.7994	0.3868	-0.01484	0.1201
C_250_1	C	macro	C_macro	1	11	14	1	1.2108	0.184	0.01118	0.05794
C_250_1	C	macro	C_macro	1	12	0	1	2.1317	0.3942	0.01541	0.4419
C_250_1	C	macro	C_macro	1	12	1	1	6.925	1.2384	0.5993	1.4631
C_250_1	C	macro	C_macro	1	12	2	3	11.7044	3.098	1.6	5.8213
C_250_1	C	macro	C_macro	1	12	3	3	13.4009	3.2992	1.4246	3.5819
C_250_1	C	macro	C_macro	1	12	4	5	19.9967	5.8111	3.3694	11.5455
C_250_1	C	macro	C_macro	1	12	5	3	22.943	7.2407	4.207	10.3411
C_250_1	C	macro	C_macro	1	12	6	4	15.7703	5.6044	4.3473	8.5959
C_250_1	C	macro	C_macro	1	12	7	4	12.8393	2.806	2.717	2.8172
C_250_1	C	macro	C_macro	1	12	8	4	16.0186	3.8494	3.277	5.2404
C_250_1	C	macro	C_macro	1	12	9	6	15.2191	4.3063	2.4716	7.2542
C_250_1	C	macro	C_macro	1	12	10	3	11.8896	3.4657	1.6861	4.4212
C_250_1	C	macro	C_macro	1	12	11	1	6.4371	2.2816	0.8026	3.215
C_250_1	C	macro	C_macro	1	12	12	1	2.6255	0.3281	0.001185	0.2142
C_250_1	C	macro	C_macro	1	12	13	1	1.7513	0.06811	-0.03344	0.08888
C_250_1	C	macro	C_macro	1	12	14	1	1.1862	0.06056	-0.01652	0.05193
C_250_1	C	macro	C_macro	1	13	0	1	3.6602	0.4169	0.06033	0.4814
C_250_1	C	macro	C_macro	1	13	1	1	7.0807	1.3041	0.5215	2.5008
C_250_1	C	macro	C_macro	1	13	2	3	11.5889	3.0459	1.3856	5.1849
C_250_1	C	macro	C_macro	1	13	3	3	16.6802	3.4063	1.6013	5.2618
C_250_1	C	macro	C_macro	1	13	4	6	23.5889	7.8047	4.7546	13.2019
C_250_1	C	macro	C_macro	1	13	5	6	23.3978	7.0853	4.6887	12.6516
C_250_1	C	macro	C_macro	1	13	6	3	21.5353	5.6399	3.3361	8.6179
C_250_1	C	macro	C_macro	1	13	7	4	16.6407	3.9833	3.9387	3.7818
C_250_1	C	macro	C_macro	1	13	8	4	15.5796	4.7675	3.827	5.7144
C_250_1	C	macro	C_macro	1	13	9	6	17.631	4.4469	3.1673	8.1567
C_250_1	C	macro	C_macro	1	13	10	3	12.8977	3.5302	1.7282	4.2222
C_250_1	C	macro	C_macro	1	13	11	1	4.7669	1.7619	0.4492	1.6126
C_250_1	C	macro	C_macro	1	13	12	1	2.2257	0.3393	-0.04398	0.1456
C_250_1	C	macro	C_macro	1	13	13	1	1.4159	0.1184	0.000676	0.1102
C_250_1	C	macro	C_macro	1	13	14	1	1.0518	0.0577	-0.02909	0.03798
C_250_1	C	macro	C_macro	1	14	0	1	3.252	0.3695	0.02129	0.3157
C_250_1	C	macro	C_macro	1	14	1	1	6.6551	0.8441	0.1907	0.6354
C_250_1	C	macro	C_macro	1	14	2	2	12.5281	2.5455	1.4641	3.6128
C_250_1	C	macro	C_macro	1	14	3	3	22.2945	5.5554	2.7503	8.2966
C_250_1	C	macro	C_macro	1	14	4	3	27.2931	9.3612	5.4376	13.0456
C_250_1	C	macro	C_macro	1	14	5	6	30.6952	7.9217	5.2924	13.9
C_250_1	C	macro	C_macro	1	14	6	3	25.2903	7.0638	4.1502	10.3405
C_250_1	C	macro	C_macro	1	14	7	4	19.3148	6.3124	4.7678	6.3795
C_250_1	C	macro	C_macro	1	14	8	3	18.5211	5.7396	2.8603	7.1491
C_250_1	C	macro	C_macro	1	14	9	5	15.7226	4.8553	2.2368	10.5226
C_250_1	C	macro	C_macro	1	14	10	3	11.3672	3.343	1.652	4.5749
C_250_1	C	macro	C_macro	1	14	11	1	4.5736	1.1654	0.154	0.7688
C_250_1	C	macro	C_macro	1	14	12	1	2.3473	0.2179	-0.07001	0.1539
C_250_1	C	macro	C_macro	1	14	13	1	1.6598	0.1825	-0.001954	0.09766
C_250_1	C	macro	C_macro	1	14	14	1	0.4219	0.00896	-0.01581	0.04982
C_250_1	C	macro	C_macro	1	15	0	1	3.3883	0.3935	-0.01574	0.2929
C_250_1	C	macro	C_macro	1	15	1	1	5.7419	0.7656	0.1205	0.4481
C_250_1	C	macro	C_macro	1	15	2	3	14.5197	3.2633	2.0527	3.3944
C_250_1	C	macro	C_macro	1	15	3	3	28.5412	6.4169	4.2783	10.1885
C_250_1	C	macro	C_macro	1	15	4	6	39.5494	10.0786	6.1457	18.4876
C_250_1	C	macro	C_macro	1	15	5	6	33.8974	9.2811	5.8253	17.7509
C_250_1	C	macro	C_macro	1	15	6	6	30.7382	7.9545	5.1193	14.1428
C_250_1	C	macro	C_macro	1	15	7	4	22.2081	7.0646	5.4304	9.235
C_250_1	C	macro	C_macro	1	15	8	3	15.5202	4.7372	1.8371	5.5585
C_250_1	C	macro	C_macro	1	15	9	3	12.4453	4.0656	1.2328	3.6019
C_250_1	C	macro	C_macro	1	15	10	1	9.3594	2.6373	1.1677	3.8391
C_250_1	C	macro	C_macro	1	15	11	1	4.7157	0.7713	0.1691	0.8052
C_250_1	C	macro	C_macro	1	15	12	1	2.2557	0.2829	-0.05445	0.1808
C_250_1	C	macro	C_macro	1	15	13	1	1.2547	0.199	-0.02847	0.1509
C_250_1	C	macro	C_macro	1	15	14	1	0.5167	0.04791	-0.00757	0.09839
C_250_1	C	macro	C_macro	1	16	0	1	3.3509	0.2936	0.07289	0.2001
C_250_1	C	macro	C_macro	1	16	1	1	5.1451	0.4811	0.226	0.3019
C_250_1	C	macro	C_macro	1	16	2	3	17.6731	5.1231	2.1522	5.0721
C_250_1	C	macro	C_macro	1	16	3	3	40.224	9.1036	5.6472	17.9913
C_250_1	C	macro	C_macro	1	16	4	2	70.4433	13.0811	5.7308	22.3611
C_250_1	C	macro	C_macro	1	16	5	3	45.7451	12.5235	6.3363	20.3076
C_250_1	C	macro	C_macro	1	16	6	4	37.3121	9.19	7.2426	14.9573
C_250_1	C	macro	C_macro	1	16	7	3	22.5723	5.9221	3.437	8.5969
C_250_1	C	macro	C_macro	1	16	8	3	13.6825	4.061	1.2577	3.9837
C_250_1	C	macro	C_macro	1	16	9	2	10.8808	2.4106	1.2471	2.9128
C_250_1	C	macro	C_macro	1	16	10	5	8.336	2.696	2.1799	5.3366
C_250_1	C	macro	C_macro	1	16	11	1	4.19	0.6026	0.07686	0.605
C_250_1	C	macro	C_macro	1	16	12	1	1.7917	0.323	-0.06316	0.2651
C_250_1	C	macro	C_macro	1	16	13	1	1.0814	-0.005454	-0.002701	0.1284
C_250_1	C	macro	C_macro	1	16	14	1	0.67	0.06841	0.01145	0.05327
C_250_1	C	macro	C_macro	1	17	0	1	3.7858	0.3538	0.003274	0.1604
C_250_1	C	macro	C_macro	1	17	1	1	5.8103	0.4411	0.2055	0.2007
C_250_1	C	macro	C_macro	1	17	2	3	16.6095	5.3498	1.6609	2.7434
C_250_1	C	macro	C_macro	1	17	3	5	57.3035	9.5835	6.6248	33.9151
C_250_1	C	macro	C_macro	1	17	4	3	64.557	13.5089	7.8176	25.0823
C_250_1	C	macro	C_macro	1	17	5	3	46.6345	12.934	7.4074	19.5129
C_250_1	C	macro	C_macro	1	17	6	4	45.284	8.7754	8.5191	13.3479
C_250_1	C	macro	C_macro	1	17	7	2	19.3837	3.5599	0.914	3.4893
C_250_1	C	macro	C_macro	1	17	8	2	11.6036	2.5639	1.1784	2.8366
C_250_1	C	macro	C_macro	1	17	9	1	8.7491	1.7495	1.327	2.2203
C_250_1	C	macro	C_macro	1	17	10	1	6.2995	1.9327	1.5161	2.9728
C_250_1	C	macro	C_macro	1	17	11	1	2.8242	0.2988	0.1309	0.4103
C_250_1	C	macro	C_macro	1	17	12	1	1.617	0.2922	-0.00928	0.2614
C_250_1	C	macro	C_macro	1	17	13	1	1.2557	-0.1489	-0.0402	0.1118
C_250_1	C	macro	C_macro	1	17	14	1	0.7504	0.01117	-0.0136	0.122
C_250_1	C	macro	C_macro	1	18	0	1	3.6078	0.3372	-0.08975	0.06928
C_250_1	C	macro	C_macro	1	18	1	1	6.5895	0.2975	-0.02985	0.06267
C_250_1	C	macro	C_macro	1	18	2	3	15.7313	7.2906	1.1656	1.0845
C_250_1	C	macro	C_macro	1	18	3	4	56.44	11.7912	8.5938	24.3437
C_250_1	C	macro	C_macro	1	18	4	5	41.4458	15.3321	7.9664	26.1544
C_250_1	C	macro	C_macro	1	18	5	3	48.9811	14.9224	8.0436	21.5164
C_250_1	C	macro	C_macro	1	18	6	4	54.2039	10.921	10.5981	16.9166
C_250_1	C	macro	C_macro	1	18	7	2	15.4027	3.0386	0.9237	2.721
C_250_1	C	macro	C_macro	1	18	8	1	9.8961	2.2765	1.2161	1.7715
C_250_1	C	macro	C_macro	1	18	9	1	6.1213	1.4182	0.9338	1.5559
C_250_1	C	macro	C_macro	1	18	10	1	4.2446	0.8767	0.3549	0.7495
C_250_1	C	macro	C_macro	1	18	11	1	2.4275	0.215	0.2004	0.2985
C_250_1	C	macro	C_macro	1	18	12	1	1.3012	-0.005104	0.0381	0.2597
C_250_1	C	macro	C_macro	1	18	13	1	0.9743	-0.02076	-0.02247	0.1602
C_250_1	C	macro	C_macro	1	18	14	1	0.6922	0.06671	-0.01552	0.1317
C_250_1	C	macro	C_macro	1	19	0	1	4.4542	0.3668	-0.09077	0.02205
C_250_1	C	macro	C_macro	1	19	1	1	6.4416	0.4151	-0.195	0.01383
C_250_1	C	macro	C_macro	1	19	2	1	21.0151	7.224	0.123	-0.4243
C_250_1	C	macro	C_macro	1	19	3	3	44.4992	17.0216	8.7031	22.9747
C_250_1	C	macro	C_macro	1	19	4	5	51.3837	15.9433	7.5789	24.8006
C_250_1	C	macro	C_macro	1	19	5	6	49.3163	14.5784	8.2583	24.8884
C_250_1	C	macro	C_macro	1	19	6	4	49.1216	10.0287	8.0139	17.3124
C_250_1	C	macro	C_macro	1	19	7	2	16.574	2.4295	1.0519	2.4146
C_250_1	C	macro	C_macro	1	19	8	1	8.2841	1.5275	0.7019	2.0022
C_250_1	C	macro	C_macro	1	19	9	1	5.2986	0.3728	0.1535	0.5237
C_250_1	C	macro	C_macro	1	19	10	1	2.998	0.1847	0.07388	0.3186
C_250_1	C	macro	C_macro	1	19	11	1	2.0171	0.241	0.4238	0.3755
C_250_1	C	macro	C_macro	1	19	12	1	1.6506	-0.06483	0.1383	0.3258
C_250_1	C	macro	C_macro	1	19	13	1	1.0679	0.05012	0.008446	0.1773
C_250_1	C	macro	C_macro	1	19	14	1	0.5203	-0.1153	0.01055	0.07969
C_250_2	C	macro	C_macro	2	0	0	1	28.8711	6.5201	2.3887	6.7296
C_250_2	C	macro	C_macro	2	0	1	1	50.9674	9.7026	5.8702	9.2188
C_250_2	C	macro	C_macro	2	0	2	4	68.9472	9.5088	8.4101	14.0832
C_250_2	C	macro	C_macro	2	0	3	4	69.2407	8.2948	7.4766	11.8159
C_250_2	C	macro	C_macro	2	0	4	2	69.4105	7.7594	5.4283	12.8813
C_250_2	C	macro	C_macro	2	0	5	1	58.9088	6.0184	3.8497	12.3963
C_250_2	C	macro	C_macro	2	0	6	1	55.6831	5.2425	3.3405	8.8509
C_250_2	C	macro	C_macro	2	0	7	1	54.3005	5.7466	2.9215	12.0316
C_250_2	C	macro	C_macro	2	0	8	1	43.4454	5.2447	3.0095	8.2607
C_250_2	C	macro	C_macro	2	0	9	1	26.4412	3.254	1.4711	5.4074
C_250_2	C	macro	C_macro	2	0	10	1	10.6574	1.7918	0.5199	1.5229
C_250_2	C	macro	C_macro	2	0	11	1	8.1789	1.6284	0.2823	0.7265
C_250_2	C	macro	C_macro	2	0	12	1	7.6296	1.7978	0.4051	0.826
C_250_2	C	macro	C_macro	2	1	0	1	29.6529	4.4097	1.7941	4.5237
C_250_2	C	macro	C_macro	2	1	1	1	44.0138	6.4113	3.1676	5.627
C_250_2	C	macro	C_macro	2	1	2	1	59.1238	8.0669	5.7874	9.603
C_250_2	C	macro	C_macro	2	1	3	2	64.4352	6.453	5.51	9.6315
C_250_2	C	macro	C_macro	2	1	4	2	80.9931	8.0913	4.9385	13.0321
C_250_2	C	macro	C_macro	2	1	5	2	74.8958	6.4543	4.5757	13.7818
C_250_2	C	macro	C_macro	2	1	6	1	64.1139	6.7488	3.5222	8.6199
C_250_2	C	macro	C_macro	2	1	7	1	60.2825	7.1741	3.3457	12.6336
C_250_2	C	macro	C_macro	2	1	8	1	51.7318	4.3992	2.009	7.2846
C_250_2	C	macro	C_macro	2	1	9	1	30.8169	3.436	1.377	5.2936
C_250_2	C	macro	C_macro	2	1	10	1	10.9901	1.4209	0.5171	1.6827
C_250_2	C	macro	C_macro	2	1	11	1	9.088	1.4086	0.2906	1.3324
C_250_2	C	macro	C_macro	2	1	12	1	8.7343	1.2246	0.3765	1.2798
C_250_2	C	macro	C_macro	2	2	0	1	36.5922	5.4317	2.096	7.1828
C_250_2	C	macro	C_macro	2	2	1	1	44.287	5.3436	2.9345	5.0194
C_250_2	C	macro	C_macro	2	2	2	1	58.567	7.1289	4.0965	9.1314
C_250_2	C	macro	C_macro	2	2	3	2	76.0905	8.6689	6.0174	12.5141
C_250_2	C	macro	C_macro	2	2	4	2	98.7176	9.2389	5.4099	15.0294
C_250_2	C	macro	C_macro	2	2	5	2	94.7728	9.44	5.5556	17.6602
C_250_2	C	macro	C_macro	2	2	6	2	80.0107	7.9202	5.8566	13.5164
C_250_2	C	macro	C_macro	2	2	7	2	76.455	8.8801	5.468	16.2322
C_250_2	C	macro	C_macro	2	2	8	2	71.0243	7.7668	5.1695	17.8209
C_250_2	C	macro	C_macro	2	2	9	1	49.0112	5.6321	5.6063	16.2678
C_250_2	C	macro	C_macro	2	2	10	1	24.2505	4.1319	2.3029	5.3139
C_250_2	C	macro	C_macro	2	2	11	1	10.7962	1.8281	0.8079	5.2202
C_250_2	C	macro	C_macro	2	2	12	1	7.7109	1.5126	0.4335	1.398
C_250_2	C	macro	C_macro	2	3	0	1	46.1506	5.7944	2.4988	10.371
C_250_2	C	macro	C_macro	2	3	1	1	54.1166	6.3209	3.1799	9.1902
C_250_2	C	macro	C_macro	2	3	2	2	65.3095	7.1068	4.3338	8.9995
C_250_2	C	macro	C_macro	2	3	3	2	85.9725	10.7345	5.1919	15.5054
C_250_2	C	macro	C_macro	2	3	4	2	97.6197	11.6547	6.5458	20.1252
C_250_2	C	macro	C_macro	2	3	5	2	106.784	10.6554	6.5011	18.6632
C_250_2	C	macro	C_macro	2	3	6	2	97.0343	10.7827	5.9629	16.2092
C_250_2	C	macro	C_macro	2	3	7	2	98.723	12.169	5.9064	19.645
C_250_2	C	macro	C_macro	2	3	8	5	95.7181	12.2039	6.99	24.7153
C_250_2	C	macro	C_macro	2	3	9	5	79.5035	11.8253	7.7329	23.1129
C_250_2	C	macro	C_macro	2	3	10	1	43.4352	7.2981	5.7795	13.8728
C_250_2	C	macro	C_macro	2	3	11	1	13.1336	1.7502	0.4728	2.375
C_250_2	C	macro	C_macro	2	3	12	1	7.0764	1.1201	0.3715	1.2117
C_250_2	C	macro	C_macro	2	4	0	1	43.3985	5.2881	1.9315	9.5106
C_250_2	C	macro	C_macro	2	4	1	2	64.3906	6.8886	3.7486	12.5704
C_250_2	C	macro	C_macro	2	4	2	2	76.0055	8.4211	4.1223	12.5738
C_250_2	C	macro	C_macro	2	4	3	2	96.0392	9.1887	5.2259	15.295
C_250_2	C	macro	C_macro	2	4	4	2	118.478	11.5858	6.5235	21.4367
C_250_2	C	macro	C_macro	2	4	5	2	109.731	10.4073	6.0356	20.0076
C_250_2	C	macro	C_macro	2	4	6	2	115.674	10.7543	5.3413	17.6741
C_250_2	C	macro	C_macro	2	4	7	2	120.057	11.7576	6.4534	19.7407
C_250_2	C	macro	C_macro	2	4	8	2	110.429	12.5291	6.888	26.1714
C_250_2	C	macro	C_macro	2	4	9	5	98.3579	11.4309	6.8098	27.3378
C_250_2	C	macro	C_macro	2	4	10	2	67.7319	7.0728	3.5552	12.0998
C_250_2	C	macro	C_macro	2	4	11	1	18.4884	2.4856	1.0149	3.8931
C_250_2	C	macro	C_macro	2	4	12	1	4.6171	1.5629	0.2644	1.5482
C_250_2	C	macro	C_macro	2	5	0	1	38.3898	5.624	1.9145	6.6528
C_250_2	C	macro	C_macro	2	5	1	2	74.3831	8.0746	3.9139	13.5158
C_250_2	C	macro	C_macro	2	5	2	2	87.0666	9.3229	4.8444	14.8377
C_250_2	C	macro	C_macro	2	5	3	2	95.631	9.0882	4.9163	15.2187
C_250_2	C	macro	C_macro	2	5	4	2	118.453	10.2027	5.3872	14.4228
C_250_2	C	macro	C_macro	2	5	5	2	139.607	12.3529	5.1098	23.3672
C_250_2	C	macro	C_macro	2	5	6	2	144.225	12.6581	7.7912	22.871
C_250_2	C	macro	C_macro	2	5	7	2	117.623	12.1701	6.1028	20.8744
C_250_2	C	macro	C_macro	2	5	8	2	125.504	13.0537	5.2809	20.495
C_250_2	C	macro	C_macro	2	5	9	5	79.853	12.6559	5.7904	21.5742
C_250_2	C	macro	C_macro	2	5	10	5	66.8578	8.3962	5.4168	17.1513
C_250_2	C	macro	C_macro	2	5	11	1	19.0799	2.7699	0.4947	4.4446
C_250_2	C	macro	C_macro	2	5	12	1	5.5123	1.2307	0.2348	1.2571
C_250_2	C	macro	C_macro	2	6	0	1	34.0387	3.8872	1.1308	3.2745
C_250_2	C	macro	C_macro	2	6	1	2	76.5129	7.4297	3.7259	14.7463
C_250_2	C	macro	C_macro	2	6	2	2	90.5516	8.5983	4.8822	14.7618
C_250_2	C	macro	C_macro	2	6	3	2	89.8735	9.3876	4.1894	12.4246
C_250_2	C	macro	C_macro	2	6	4	2	107.069	9.5981	3.685	12.7578
C_250_2	C	macro	C_macro	2	6	5	2	138.409	11.5558	7.0682	21.1451
C_250_2	C	macro	C_macro	2	6	6	2	141.262	11.7011	5.1883	18.722
C_250_2	C	macro	C_macro	2	6	7	2	104.964	13.5557	6.2278	19.0155
C_250_2	C	macro	C_macro	2	6	8	2	94.6629	11.3296	5.9579	22.2832
C_250_2	C	macro	C_macro	2	6	9	2	96.741	11.7327	6.3854	23.6192
C_250_2	C	macro	C_macro	2	6	10	5	73.5272	11.0644	7.5307	23.0375
C_250_2	C	macro	C_macro	2	6	11	1	15.4321	3.2154	1.4977	4.9584
C_250_2	C	macro	C_macro	2	6	12	1	3.9869	0.86	-0.1869	0.2157
C_250_2	C	macro	C_macro	2	7	0	1	34.5848	4.159	0.4323	2.3022
C_250_2	C	macro	C_macro	2	7	1	2	81.1419	7.5005	4.1701	12.6678
C_250_2	C	macro	C_macro	2	7	2	2	92.972	8.8031	4.6944	15.8892
C_250_2	C	macro	C_macro	2	7	3	2	85.6484	7.6115	4.2815	11.1511
C_250_2	C	macro	C_macro	2	7	4	2	109.788	9.433	4.0447	12.3705
C_250_2	C	macro	C_macro	2	7	5	2	127.079	14.2489	7.9648	18.5589
C_250_2	C	macro	C_macro	2	7	6	2	141.294	12.2587	8.0299	19.672
C_250_2	C	macro	C_macro	2	7	7	2	123.209	13.3068	5.8886	21.3519
C_250_2	C	macro	C_macro	2	7	8	2	135.632	14.2338	7.8838	27.6366
C_250_2	C	macro	C_macro	2	7	9	3	115.919	16.046	8.4804	25.1165
C_250_2	C	macro	C_macro	2	7	10	5	73.1541	12.3427	5.935	19.7877
C_250_2	C	macro	C_macro	2	7	11	1	13.8994	2.7713	0.524	4.1443
C_250_2	C	macro	C_macro	2	7	12	1	4.6751	0.4237	-0.1214	0.08113
C_250_2	C	macro	C_macro	2	8	0	1	40.2919	4.9569	0.8249	1.4323
C_250_2	C	macro	C_macro	2	8	1	2	89.3141	8.6707	4.3038	13.6368
C_250_2	C	macro	C_macro	2	8	2	2	98.9759	9.5848	5.3671	16.916
C_250_2	C	macro	C_macro	2	8	3	2	91.0468	8.1043	4.5761	14.2521
C_250_2	C	macro	C_macro	2	8	4	2	102.896	9.802	3.3646	11.564
C_250_2	C	macro	C_macro	2	8	5	2	110.563	10.3619	5.0635	16.1073
C_250_2	C	macro	C_macro	2	8	6	2	114.625	11.7937	5.6445	17.6912
C_250_2	C	macro	C_macro	2	8	7	2	130.67	12.5669	5.8374	19.9149
C_250_2	C	macro	C_macro	2	8	8	2	133.836	11.9687	6.7779	22.9945
C_250_2	C	macro	C_macro	2	8	9	2	105.426	13.0353	5.3206	20.2587
C_250_2	C	macro	C_macro	2	8	10	5	60.8711	8.8229	4.6499	18.2126
C_250_2	C	macro	C_macro	2	8	11	1	12.4112	2.2606	0.3283	2.0073
C_250_2	C	macro	C_macro	2	8	12	1	4.8449	0.84	-0.09926	0.05682
C_250_2	C	macro	C_macro	2	9	0	1	46.977	4.9503	2.1179	4.391
C_250_2	C	macro	C_macro	2	9	1	2	88.9541	8.064	4.8678	14.4327
C_250_2	C	macro	C_macro	2	9	2	2	87.3622	6.8292	4.6	10.8571
C_250_2	C	macro	C_macro	2	9	3	2	78.9949	7.8831	3.6743	12.04
C_250_2	C	macro	C_macro	2	9	4	2	87.7245	8.2718	3.6943	11.9922
C_250_2	C	macro	C_macro	2	9	5	2	111.456	9.3371	4.9241	16.9782
C_250_2	C	macro	C_macro	2	9	6	2	110.027	11.0451	4.6685	16.4384
C_250_2	C	macro	C_macro	2	9	7	2	118.655	8.821	4.611	15.4565
C_250_2	C	macro	C_macro	2	9	8	2	115.112	11.319	4.6228	16.9544
C_250_2	C	macro	C_macro	2	9	9	2	90.1488	9.3643	5.3449	15.9544
C_250_2	C	macro	C_macro	2	9	10	1	42.9329	5.9175	4.2207	11.3675
C_250_2	C	macro	C_macro	2	9	11	1	8.9865	1.1823	0.5816	2.919
C_250_2	C	macro	C_macro	2	9	12	1	1.7562	0.9167	-0.02648	0.2243
C_250_2	C	macro	C_macro	2	10	0	1	46.4422	5.8546	4.9183	10.5855
C_250_2	C	macro	C_macro	2	10	1	3	69.7866	8.79	7.0374	15.9976
C_250_2	C	macro	C_macro	2	10	2	2	71.5112	5.7112	4.1324	14.3624
C_250_2	C	macro	C_macro	2	10	3	2	68.3965	6.0682	3.8068	11.8855
C_250_2	C	macro	C_macro	2	10	4	2	81.5531	7.3827	4.2194	14.3067
C_250_2	C	macro	C_macro	2	10	5	2	106.16	9.6133	5.215	17.229
C_250_2	C	macro	C_macro	2	10	6	2	104.095	9.9703	5.4511	18.4318
C_250_2	C	macro	C_macro	2	10	7	2	99.7729	9.0382	4.2574	18.3632
C_250_2	C	macro	C_macro	2	10	8	2	95.7165	9.5043	6.4992	17.5748
C_250_2	C	macro	C_macro	2	10	9	2	76.7575	9.1506	5.1665	16.023
C_250_2	C	macro	C_macro	2	10	10	1	40.6828	4.6806	3.8064	10.9865
C_250_2	C	macro	C_macro	2	10	11	1	11.7662	1.932	0.665	4.0933
C_250_2	C	macro	C_macro	2	10	12	1	2.9613	0.8533	0.152	0.4872
C_250_2	C	macro	C_macro	2	11	0	1	26.7064	2.6771	1.0645	0.2837
C_250_2	C	macro	C_macro	2	11	1	1	43.3346	4.1452	1.0806	1.3691
C_250_2	C	macro	C_macro	2	11	2	2	65.4682	7.2064	4.1319	13.7457
C_250_2	C	macro	C_macro	2	11	3	2	78.6094	7.732	4.4248	14.3708
C_250_2	C	macro	C_macro	2	11	4	2	85.6311	8.1731	4.1823	13.5471
C_250_2	C	macro	C_macro	2	11	5	2	91.3313	9.2387	4.9043	16.0995
C_250_2	C	macro	C_macro	2	11	6	2	104.662	9.9535	5.1013	19.2516
C_250_2	C	macro	C_macro	2	11	7	2	102.323	9.2036	5.3159	20.4735
C_250_2	C	macro	C_macro	2	11	8	5	82.8008	9.7591	6.8006	19.8228
C_250_2	C	macro	C_macro	2	11	9	5	60.5601	9.7165	4.0999	15.8581
C_250_2	C	macro	C_macro	2	11	10	1	38.3669	1.387	-0.1944	7.5751
C_250_2	C	macro	C_macro	2	11	11	1	15.2841	2.9299	0.7103	2.7244
C_250_2	C	macro	C_macro	2	11	12	1	3.4959	1.3824	0.25	1.2818
C_250_2	C	macro	C_macro	2	12	0	1	13.0222	1.8166	0.1461	-0.06917
C_250_2	C	macro	C_macro	2	12	1	1	23.9516	2.8147	0.4444	1.387
C_250_2	C	macro	C_macro	2	12	2	1	50.1624	4.076	2.1698	3.4748
C_250_2	C	macro	C_macro	2	12	3	2	79.9475	6.1586	4.0195	9.6967
C_250_2	C	macro	C_macro	2	12	4	2	78.0116	6.4907	3.1763	10.5392
C_250_2	C	macro	C_macro	2	12	5	1	55.5918	5.429	1.8495	5.13
C_250_2	C	macro	C_macro	2	12	6	1	62.7827	5.6569	1.6827	6.2772
C_250_2	C	macro	C_macro	2	12	7	2	83.5386	6.6623	4.1564	10.5811
C_250_2	C	macro	C_macro	2	12	8	2	65.1954	6.4776	3.3825	12.126
C_250_2	C	macro	C_macro	2	12	9	1	51.2977	4.8086	1.4364	7.6209
C_250_2	C	macro	C_macro	2	12	10	1	34.3515	6.8807	2.4915	16.6122
C_250_2	C	macro	C_macro	2	12	11	1	9.2462	1.1408	0.3647	1.1736
C_250_2	C	macro	C_macro	2	12	12	1	5.0813	1.5588	0.2882	1.0954
C_250_2	C	macro	C_macro	2	13	0	1	12.6736	0.8094	-0.003893	-0.1081
C_250_2	C	macro	C_macro	2	13	1	1	17.5534	1.838	0.3899	0.2038
C_250_2	C	macro	C_macro	2	13	2	1	34.9111	4.0758	2.2053	4.4188
C_250_2	C	macro	C_macro	2	13	3	1	60.658	6.2555	5.0791	11.6454
C_250_2	C	macro	C_macro	2	13	4	1	59.7658	5.8711	3.445	9.8664
C_250_2	C	macro	C_macro	2	13	5	1	36.8211	4.7318	1.2448	3.047
C_250_2	C	macro	C_macro	2	13	6	1	38.9939	2.7515	0.4036	1.7504
C_250_2	C	macro	C_macro	2	13	7	1	59.9429	5.2508	2.7008	10.3507
C_250_2	C	macro	C_macro	2	13	8	1	51.3021	5.7506	2.7424	8.838
C_250_2	C	macro	C_macro	2	13	9	1	48.9235	5.4569	3.1629	9.1823
C_250_2	C	macro	C_macro	2	13	10	1	39.3941	5.4052	4.2765	16.0172
C_250_2	C	macro	C_macro	2	13	11	1	8.8263	1.7416	0.6931	3.0746
C_250_2	C	macro	C_macro	2	13	12	1	2.7084	1.1656	0.1977	0.615
C_250_2	C	macro	C_macro	2	14	0	1	9.4096	0.6612	0.01877	-0.04886
C_250_2	C	macro	C_macro	2	14	1	1	12.8157	1.5899	0.3468	0.07455
C_250_2	C	macro	C_macro	2	14	2	1	28.7835	4.0112	2.4583	3.6962
C_250_2	C	macro	C_macro	2	14	3	1	49.9894	6.2985	3.5113	8.2881
C_250_2	C	macro	C_macro	2	14	4	1	47.364	4.7904	3.2981	10.1416
C_250_2	C	macro	C_macro	2	14	5	1	28.8619	3.9206	1.8023	5.2803
C_250_2	C	macro	C_macro	2	14	6	1	32.0472	2.1794	1.0456	2.7766
C_250_2	C	macro	C_macro	2	14	7	1	45.7633	6.0813	2.3082	6.6666
C_250_2	C	macro	C_macro	2	14	8	1	43.1395	4.4578	1.8943	8.1623
C_250_2	C	macro	C_macro	2	14	9	1	42.9682	5.9626	3.3272	11.7071
C_250_2	C	macro	C_macro	2	14	10	1	35.2846	5.0714	3.4578	12.4095
C_250_2	C	macro	C_macro	2	14	11	1	11.7122	3.3015	1.1204	4.3306
C_250_2	C	macro	C_macro	2	14	12	1	3.0311	1.3977	0.3515	1.1061
C_250_3	C	macro	C_macro	3	0	0	1	2.2028	0.01681	-0.03677	-0.009175
C_250_3	C	macro	C_macro	3	0	1	1	2.3354	-0.02495	-0.01896	-0.006493
C_250_3	C	macro	C_macro	3	0	2	1	2.168	-0.004209	-0.05755	-0.01269
C_250_3	C	macro	C_macro	3	0	3	1	2.5845	-0.04236	-0.04112	-0.02093
C_250_3	C	macro	C_macro	3	0	4	1	2.4947	0.08033	-0.04578	-0.05585
C_250_3	C	macro	C_macro	3	0	5	1	2.2315	0.01464	-0.0437	-0.04109
C_250_3	C	macro	C_macro	3	0	6	1	2.4575	0.03295	-0.05797	-0.03823
C_250_3	C	macro	C_macro	3	0	7	1	2.4344	-0.06071	-0.09152	-0.04884
C_250_3	C	macro	C_macro	3	0	8	1	2.7921	0.03614	-0.07973	-0.02115
C_250_3	C	macro	C_macro	3	0	9	1	2.2701	-0.04881	-0.08564	-0.0171
C_250_3	C	macro	C_macro	3	0	10	1	2.1906	0.05486	-0.08363	-0.03723
C_250_3	C	macro	C_macro	3	0	11	1	1.7263	0.06664	-0.07604	-0.03025
C_250_3	C	macro	C_macro	3	0	12	1	2.1774	0.1941	-0.05716	-0.02059
C_250_3	C	macro	C_macro	3	0	13	1	2.5558	0.1792	-0.05602	0.002689
C_250_3	C	macro	C_macro	3	0	14	1	1.6028	0.02968	-0.1389	-0.02744
C_250_3	C	macro	C_macro	3	0	15	1	2.387	0.0375	-0.08282	-0.07023
C_250_3	C	macro	C_macro	3	0	16	1	2.6653	-0.03299	-0.04378	-0.005798
C_250_3	C	macro	C_macro	3	0	17	1	3.2631	0.08455	-0.05897	3e-05
C_250_3	C	macro	C_macro	3	0	18	1	3.1476	0.1264	-0.04186	0.005724
C_250_3	C	macro	C_macro	3	0	19	1	3.7076	0.204	-0.02132	0.08016
C_250_3	C	macro	C_macro	3	0	20	1	3.5288	0.3734	0.01359	0.121
C_250_3	C	macro	C_macro	3	0	21	1	3.344	0.375	0.09259	0.3887
C_250_3	C	macro	C_macro	3	0	22	1	4.0318	0.3838	0.225	0.8596
C_250_3	C	macro	C_macro	3	0	23	1	4.0788	0.6536	0.3722	1.3566
C_250_3	C	macro	C_macro	3	1	0	1	2.2085	-0.1528	-0.06527	-0.02483
C_250_3	C	macro	C_macro	3	1	1	1	2.444	0.01074	-0.07414	-0.005365
C_250_3	C	macro	C_macro	3	1	2	1	2.6372	0.09928	-0.05174	-0.03663
C_250_3	C	macro	C_macro	3	1	3	1	2.4457	-0.006959	-0.07065	-0.01224
C_250_3	C	macro	C_macro	3	1	4	1	2.9184	0.1068	-0.02466	0.004528
C_250_3	C	macro	C_macro	3	1	5	1	2.2378	-0.001479	-0.04888	-0.03932
C_250_3	C	macro	C_macro	3	1	6	1	2.2765	0.1516	-0.112	-0.05462
C_250_3	C	macro	C_macro	3	1	7	1	2.3683	0.0923	-0.1208	-0.03646
C_250_3	C	macro	C_macro	3	1	8	1	2.3007	0.06309	-0.1045	-0.06366
C_250_3	C	macro	C_macro	3	1	9	1	2.5616	0.1815	-0.09709	-0.01825
C_250_3	C	macro	C_macro	3	1	10	1	2.636	0.04535	-0.05567	-0.06693
C_250_3	C	macro	C_macro	3	1	11	1	1.8902	0.1465	-0.04183	-0.0195
C_250_3	C	macro	C_macro	3	1	12	1	1.9146	0.09574	-0.02751	-0.06764
C_250_3	C	macro	C_macro	3	1	13	1	2.0783	0.05676	-0.08779	-0.003913
C_250_3	C	macro	C_macro	3	1	14	1	2.5457	0.05764	-0.09244	-0.01991
C_250_3	C	macro	C_macro	3	1	15	1	3.3178	0.03937	-0.07269	-0.01809
C_250_3	C	macro	C_macro	3	1	16	1	3.4885	0.05728	-0.08666	-0.0237
C_250_3	C	macro	C_macro	3	1	17	1	3.3957	0.2436	-0.0323	0.0023
C_250_3	C	macro	C_macro	3	1	18	1	3.555	0.3874	0.005255	0.1227
C_250_3	C	macro	C_macro	3	1	19	1	4.3104	0.7088	0.08233	0.4078
C_250_3	C	macro	C_macro	3	1	20	1	5.8841	0.8503	0.3858	1.0748
C_250_3	C	macro	C_macro	3	1	21	1	7.4494	1.1019	0.568	1.4953
C_250_3	C	macro	C_macro	3	1	22	1	5.9988	1.6052	1.1445	3.7564
C_250_3	C	macro	C_macro	3	1	23	1	4.0066	1.0304	0.6002	2.0105
C_250_3	C	macro	C_macro	3	2	0	1	1.8712	0.07211	-0.04276	-0.005714
C_250_3	C	macro	C_macro	3	2	1	1	2.6333	-0.05565	-0.04597	-0.002482
C_250_3	C	macro	C_macro	3	2	2	1	2.7594	0.04843	-0.05776	-0.02194
C_250_3	C	macro	C_macro	3	2	3	1	2.7028	0.04425	-0.05034	-0.03658
C_250_3	C	macro	C_macro	3	2	4	1	3.0752	0.123	-0.0447	-0.03387
C_250_3	C	macro	C_macro	3	2	5	1	2.4661	-0.0474	-0.03153	-0.07281
C_250_3	C	macro	C_macro	3	2	6	1	2.8118	0.0279	-0.06263	-0.08409
C_250_3	C	macro	C_macro	3	2	7	1	2.7419	-0.02396	-0.06309	-0.0627
C_250_3	C	macro	C_macro	3	2	8	1	2.7846	-0.04774	-0.07799	0.04093
C_250_3	C	macro	C_macro	3	2	9	1	2.2578	0.01035	-0.03879	-0.003499
C_250_3	C	macro	C_macro	3	2	10	1	2.5698	-0.04272	-0.1154	-0.05458
C_250_3	C	macro	C_macro	3	2	11	1	3.3247	0.07359	-0.05688	-0.048
C_250_3	C	macro	C_macro	3	2	12	1	3.0707	0.127	-0.1193	-0.07217
C_250_3	C	macro	C_macro	3	2	13	1	3.8376	0.119	-0.08275	-0.07601
C_250_3	C	macro	C_macro	3	2	14	1	4.1083	0.02646	-0.06421	-0.01105
C_250_3	C	macro	C_macro	3	2	15	1	4.4266	0.1377	-0.06054	0.0116
C_250_3	C	macro	C_macro	3	2	16	1	4.7376	0.4227	-0.05721	0.01925
C_250_3	C	macro	C_macro	3	2	17	1	5.1552	0.5957	0.1021	0.2565
C_250_3	C	macro	C_macro	3	2	18	1	5.8703	1.2758	0.4131	1.3028
C_250_3	C	macro	C_macro	3	2	19	4	8.1297	1.8563	1.2625	3.2863
C_250_3	C	macro	C_macro	3	2	20	2	12.4521	2.1085	1.2815	4.0303
C_250_3	C	macro	C_macro	3	2	21	2	12.32	2.0067	1.1661	3.7688
C_250_3	C	macro	C_macro	3	2	22	2	10.2927	1.2989	0.6502	1.8288
C_250_3	C	macro	C_macro	3	2	23	1	7.5089	1.0908	0.696	1.8185
C_250_3	C	macro	C_macro	3	3	0	1	2.6077	-0.00341	-0.06703	0.02855
C_250_3	C	macro	C_macro	3	3	1	1	2.8791	0.05942	-0.06519	-0.01555
C_250_3	C	macro	C_macro	3	3	2	1	2.9299	0.07337	-0.03402	-0.02899
C_250_3	C	macro	C_macro	3	3	3	1	3.1768	0.1132	-0.07555	-0.03034
C_250_3	C	macro	C_macro	3	3	4	1	3.5681	0.1098	-0.06002	-0.03741
C_250_3	C	macro	C_macro	3	3	5	1	3.6782	0.1281	-0.06963	-0.01398
C_250_3	C	macro	C_macro	3	3	6	1	3.2501	0.07147	-0.1127	0.01264
C_250_3	C	macro	C_macro	3	3	7	1	3.6736	0.000867	-0.09037	-0.007274
C_250_3	C	macro	C_macro	3	3	8	1	3.4659	0.0898	-0.0836	-0.06178
C_250_3	C	macro	C_macro	3	3	9	1	3.3124	0.0346	-0.09932	-0.02876
C_250_3	C	macro	C_macro	3	3	10	1	4.2694	0.0947	-0.0918	-0.02386
C_250_3	C	macro	C_macro	3	3	11	1	4.7875	0.141	-0.08242	-0.00683
C_250_3	C	macro	C_macro	3	3	12	1	4.6433	0.136	-0.05602	-0.05909
C_250_3	C	macro	C_macro	3	3	13	1	4.8741	0.3565	-0.06611	-0.007557
C_250_3	C	macro	C_macro	3	3	14	1	5.2952	0.452	-0.07019	-0.000558
C_250_3	C	macro	C_macro	3	3	15	1	5.5557	0.6969	0.001192	0.2842
C_250_3	C	macro	C_macro	3	3	16	1	7.0401	1.2138	0.2793	1.2232
C_250_3	C	macro	C_macro	3	3	17	2	10.6707	1.6769	0.9685	2.8578
C_250_3	C	macro	C_macro	3	3	18	4	12.8848	2.6518	1.9815	4.71
C_250_3	C	macro	C_macro	3	3	19	4	12.5823	2.7658	1.7993	4.66
C_250_3	C	macro	C_macro	3	3	20	5	10.8804	2.7333	1.8743	6.0142
C_250_3	C	macro	C_macro	3	3	21	2	11.364	1.9468	0.8485	2.8292
C_250_3	C	macro	C_macro	3	3	22	2	10.0374	1.4569	0.8604	1.9628
C_250_3	C	macro	C_macro	3	3	23	2	10.7587	1.6816	0.7932	2.253
C_250_3	C	macro	C_macro	3	4	0	1	2.7625	0.05578	-0.00568	0.04076
C_250_3	C	macro	C_macro	3	4	1	1	3.638	0.08172	-0.03317	0.1561
C_250_3	C	macro	C_macro	3	4	2	1	4.5373	0.2388	0.01013	0.23
C_250_3	C	macro	C_macro	3	4	3	1	5.3187	0.1846	0.0523	0.5797
C_250_3	C	macro	C_macro	3	4	4	1	5.2576	0.1107	0.07626	0.292
C_250_3	C	macro	C_macro	3	4	5	1	5.567	0.2294	0.01429	0.1882
C_250_3	C	macro	C_macro	3	4	6	1	4.8113	0.2908	0.01388	0.1889
C_250_3	C	macro	C_macro	3	4	7	1	4.5503	0.3025	-0.03679	0.05458
C_250_3	C	macro	C_macro	3	4	8	1	4.5647	0.2557	-0.04346	-0.005348
C_250_3	C	macro	C_macro	3	4	9	1	4.8778	0.3098	-0.09381	0.04753
C_250_3	C	macro	C_macro	3	4	10	1	5.5274	0.1761	-0.05606	-0.07035
C_250_3	C	macro	C_macro	3	4	11	1	5.2944	0.5159	-0.06468	-0.04285
C_250_3	C	macro	C_macro	3	4	12	1	5.6669	0.5953	-0.05338	-0.02004
C_250_3	C	macro	C_macro	3	4	13	1	6.853	0.8115	0.000823	0.2719
C_250_3	C	macro	C_macro	3	4	14	1	7.9927	1.3208	0.1274	1.1652
C_250_3	C	macro	C_macro	3	4	15	3	9.3315	1.9605	0.8579	2.9701
C_250_3	C	macro	C_macro	3	4	16	4	12.9948	2.8742	2.1198	6.1409
C_250_3	C	macro	C_macro	3	4	17	4	17.6322	3.6179	2.5669	7.0494
C_250_3	C	macro	C_macro	3	4	18	4	18.4931	3.5815	2.5945	7.6205
C_250_3	C	macro	C_macro	3	4	19	3	14.6256	2.4196	1.8797	5.2913
C_250_3	C	macro	C_macro	3	4	20	2	10.8727	2.0526	0.8447	2.2269
C_250_3	C	macro	C_macro	3	4	21	1	8.9553	1.0323	0.3312	0.8389
C_250_3	C	macro	C_macro	3	4	22	2	11.3172	1.6679	0.8633	1.6624
C_250_3	C	macro	C_macro	3	4	23	2	13.0553	1.8073	0.9276	2.6011
C_250_3	C	macro	C_macro	3	5	0	1	3.9292	0.3859	0.046	0.5521
C_250_3	C	macro	C_macro	3	5	1	1	5.7137	0.3044	0.151	0.9341
C_250_3	C	macro	C_macro	3	5	2	1	6.0941	0.6057	0.3022	1.1368
C_250_3	C	macro	C_macro	3	5	3	1	7.58	1.1552	0.7384	2.7498
C_250_3	C	macro	C_macro	3	5	4	1	8.2978	1.0329	0.4622	1.4163
C_250_3	C	macro	C_macro	3	5	5	1	7.8707	1.2801	0.4616	1.7668
C_250_3	C	macro	C_macro	3	5	6	1	7.1176	0.9124	0.4711	2.0079
C_250_3	C	macro	C_macro	3	5	7	1	6.3513	0.8139	0.2803	1.3704
C_250_3	C	macro	C_macro	3	5	8	1	4.1704	0.6636	0.141	0.9018
C_250_3	C	macro	C_macro	3	5	9	1	4.5379	0.6502	-0.05865	0.4239
C_250_3	C	macro	C_macro	3	5	10	1	5.3837	0.9744	-0.1211	0.4315
C_250_3	C	macro	C_macro	3	5	11	1	5.754	0.9807	-0.0171	0.6102
C_250_3	C	macro	C_macro	3	5	12	1	8.0197	1.9168	0.1172	0.8797
C_250_3	C	macro	C_macro	3	5	13	3	13.988	3.3115	1.7595	4.2271
C_250_3	C	macro	C_macro	3	5	14	5	20.5613	4.785	3.7936	11.6269
C_250_3	C	macro	C_macro	3	5	15	6	21.1442	4.5311	3.4811	10.2037
C_250_3	C	macro	C_macro	3	5	16	4	18.5445	4.3027	2.9992	8.5736
C_250_3	C	macro	C_macro	3	5	17	3	17.6108	3.5702	2.0203	5.2611
C_250_3	C	macro	C_macro	3	5	18	4	15.7152	3.2865	2.5494	7.2018
C_250_3	C	macro	C_macro	3	5	19	2	13.8035	2.4618	1.321	3.6712
C_250_3	C	macro	C_macro	3	5	20	2	9.9276	1.6584	0.6633	1.4894
C_250_3	C	macro	C_macro	3	5	21	1	9.4282	2.0536	0.7877	1.1765
C_250_3	C	macro	C_macro	3	5	22	2	11.7371	1.5768	0.7272	1.2483
C_250_3	C	macro	C_macro	3	5	23	2	13.4959	2.3986	1.6706	2.9466
C_250_3	C	macro	C_macro	3	6	0	1	5.1995	0.5314	0.1243	0.5401
C_250_3	C	macro	C_macro	3	6	1	1	7.1669	1.0677	0.4761	2.0031
C_250_3	C	macro	C_macro	3	6	2	1	8.3392	0.9093	0.3882	1.3805
C_250_3	C	macro	C_macro	3	6	3	2	11.0198	1.7701	0.7936	2.4532
C_250_3	C	macro	C_macro	3	6	4	3	12.6436	2.4391	1.3138	4.697
C_250_3	C	macro	C_macro	3	6	5	3	9.7511	2.2265	0.9378	3.8026
C_250_3	C	macro	C_macro	3	6	6	5	13.5551	3.4389	2.3867	7.5902
C_250_3	C	macro	C_macro	3	6	7	5	11.2033	2.694	2.9351	9.6889
C_250_3	C	macro	C_macro	3	6	8	5	8.0041	2.4758	2.1524	7.2662
C_250_3	C	macro	C_macro	3	6	9	4	9.9915	2.358	2.9521	2.929
C_250_3	C	macro	C_macro	3	6	10	4	15.4847	3.0977	2.8311	6.0785
C_250_3	C	macro	C_macro	3	6	11	5	20.8181	3.7066	4.2258	13.3465
C_250_3	C	macro	C_macro	3	6	12	6	29.7298	7.1639	5.154	14.591
C_250_3	C	macro	C_macro	3	6	13	3	34.7933	8.1327	4.3958	10.8945
C_250_3	C	macro	C_macro	3	6	14	3	27.5289	6.7015	3.2669	9.6037
C_250_3	C	macro	C_macro	3	6	15	3	22.847	4.3236	2.7203	7.4473
C_250_3	C	macro	C_macro	3	6	16	3	18.8687	3.8328	1.9703	6.7233
C_250_3	C	macro	C_macro	3	6	17	2	15.1706	2.8231	1.4096	2.927
C_250_3	C	macro	C_macro	3	6	18	2	14.3268	2.6778	1.5851	3.5332
C_250_3	C	macro	C_macro	3	6	19	6	16.1308	2.9289	2.1393	7.2937
C_250_3	C	macro	C_macro	3	6	20	2	15.0809	2.624	1.8691	4.458
C_250_3	C	macro	C_macro	3	6	21	4	13.8497	2.7806	2.0627	5.6229
C_250_3	C	macro	C_macro	3	6	22	2	13.6878	2.3637	1.4936	2.8892
C_250_3	C	macro	C_macro	3	6	23	2	14.4176	2.3038	1.7254	2.7788
C_250_3	C	macro	C_macro	3	7	0	1	5.4464	0.5734	0.1233	0.5647
C_250_3	C	macro	C_macro	3	7	1	1	8.3284	1.1421	0.4364	1.7428
C_250_3	C	macro	C_macro	3	7	2	2	10.1655	1.2818	0.625	2.1866
C_250_3	C	macro	C_macro	3	7	3	2	17.1441	2.8257	1.9179	6.0277
C_250_3	C	macro	C_macro	3	7	4	5	23.4392	5.009	4.4592	13.6254
C_250_3	C	macro	C_macro	3	7	5	5	26.6069	4.4668	3.9423	13.4845
C_250_3	C	macro	C_macro	3	7	6	5	33.36	6.2862	5.6966	16.7553
C_250_3	C	macro	C_macro	3	7	7	5	28.897	5.0213	3.1145	13.4898
C_250_3	C	macro	C_macro	3	7	8	3	21.3859	4.3369	2.1358	8.2124
C_250_3	C	macro	C_macro	3	7	9	4	27.9093	3.3716	5.0011	8.2999
C_250_3	C	macro	C_macro	3	7	10	2	33.7857	4.4466	3.2283	8.8904
C_250_3	C	macro	C_macro	3	7	11	3	34.4994	5.75	4.059	12.1348
C_250_3	C	macro	C_macro	3	7	12	3	32.547	6.9048	3.387	11.7916
C_250_3	C	macro	C_macro	3	7	13	3	29.2899	6.163	3.3227	10.3839
C_250_3	C	macro	C_macro	3	7	14	3	24.002	5.6246	3.1715	8.9635
C_250_3	C	macro	C_macro	3	7	15	3	19.7174	4.0863	2.5008	6.4954
C_250_3	C	macro	C_macro	3	7	16	3	18.1901	3.5719	2.1362	7.3256
C_250_3	C	macro	C_macro	3	7	17	2	17.2975	2.9457	1.4737	4.0284
C_250_3	C	macro	C_macro	3	7	18	3	19.1269	4.107	2.4183	5.7581
C_250_3	C	macro	C_macro	3	7	19	3	23.8045	5.1048	3.0418	8.488
C_250_3	C	macro	C_macro	3	7	20	5	22.8686	4.8576	3.9487	12.1372
C_250_3	C	macro	C_macro	3	7	21	6	19.5467	4.8405	3.1685	9.866
C_250_3	C	macro	C_macro	3	7	22	5	12.9455	3.8408	2.5622	7.7098
C_250_3	C	macro	C_macro	3	7	23	3	11.7111	2.7458	1.263	3.3395
C_250_3	C	macro	C_macro	3	8	0	1	4.7628	0.6206	0.01747	0.3492
C_250_3	C	macro	C_macro	3	8	1	1	8.038	1.1831	0.4151	1.812
C_250_3	C	macro	C_macro	3	8	2	2	12.6539	2.2876	0.9385	2.7596
C_250_3	C	macro	C_macro	3	8	3	6	21.0481	4.1784	2.9496	10.1061
C_250_3	C	macro	C_macro	3	8	4	3	31.6479	5.9422	3.6859	13.2026
C_250_3	C	macro	C_macro	3	8	5	5	30.6221	6.0384	3.8847	15.0501
C_250_3	C	macro	C_macro	3	8	6	4	29.3899	4.6756	3.9079	11.9354
C_250_3	C	macro	C_macro	3	8	7	2	27.4887	4.008	2.9191	10.413
C_250_3	C	macro	C_macro	3	8	8	2	19.3557	3.5305	1.5973	5.4201
C_250_3	C	macro	C_macro	3	8	9	2	15.702	2.5299	1.0461	2.7536
C_250_3	C	macro	C_macro	3	8	10	2	18.3121	2.7858	1.046	2.8479
C_250_3	C	macro	C_macro	3	8	11	2	21.638	3.3811	1.6344	5.5137
C_250_3	C	macro	C_macro	3	8	12	3	24.42	5.3085	2.9668	8.5479
C_250_3	C	macro	C_macro	3	8	13	3	30.3471	6.6961	3.6962	12.0872
C_250_3	C	macro	C_macro	3	8	14	3	26.8361	5.4757	2.4146	8.5929
C_250_3	C	macro	C_macro	3	8	15	3	22.2113	4.3712	2.3768	7.4221
C_250_3	C	macro	C_macro	3	8	16	3	22.7972	4.6922	3.0839	9.5613
C_250_3	C	macro	C_macro	3	8	17	3	20.6377	3.9162	2.6405	8.7486
C_250_3	C	macro	C_macro	3	8	18	6	22.8142	5.1905	3.8577	10.8676
C_250_3	C	macro	C_macro	3	8	19	5	22.5658	4.7072	3.8139	12.0388
C_250_3	C	macro	C_macro	3	8	20	3	19.1527	3.8718	2.6617	8.1174
C_250_3	C	macro	C_macro	3	8	21	3	12.6546	2.9724	1.7562	5.0514
C_250_3	C	macro	C_macro	3	8	22	3	9.1273	2.2969	1.0239	3.1406
C_250_3	C	macro	C_macro	3	8	23	2	11.5039	1.9265	0.6914	2.161
C_250_3	C	macro	C_macro	3	9	0	1	4.5077	0.3777	0.03136	0.2089
C_250_3	C	macro	C_macro	3	9	1	1	7.0902	0.827	0.2191	1.1351
C_250_3	C	macro	C_macro	3	9	2	2	11.0046	2.2279	0.8187	2.5858
C_250_3	C	macro	C_macro	3	9	3	2	14.8131	2.718	0.9975	3.2736
C_250_3	C	macro	C_macro	3	9	4	2	19.1439	2.9223	1.2153	2.8381
C_250_3	C	macro	C_macro	3	9	5	3	27.4177	5.3379	3.1404	11.7414
C_250_3	C	macro	C_macro	3	9	6	6	25.475	5.6157	3.79	12.6878
C_250_3	C	macro	C_macro	3	9	7	5	27.9678	4.9824	4.6429	16.0934
C_250_3	C	macro	C_macro	3	9	8	3	20.3705	3.6892	2.4122	8.1545
C_250_3	C	macro	C_macro	3	9	9	2	17.3109	2.4612	0.6609	2.3196
C_250_3	C	macro	C_macro	3	9	10	2	21.2878	2.9728	1.2258	4.1038
C_250_3	C	macro	C_macro	3	9	11	2	23.6604	3.3219	2.3606	6.0377
C_250_3	C	macro	C_macro	3	9	12	3	24.74	5.002	2.5249	8.6573
C_250_3	C	macro	C_macro	3	9	13	3	27.6352	6.5358	2.5261	8.7809
C_250_3	C	macro	C_macro	3	9	14	3	24.6679	6.0717	2.9877	9.2566
C_250_3	C	macro	C_macro	3	9	15	3	20.1716	4.6934	2.64	9.0718
C_250_3	C	macro	C_macro	3	9	16	3	14.845	3.5481	1.713	5.5598
C_250_3	C	macro	C_macro	3	9	17	2	14.1398	2.7955	1.0103	3.2815
C_250_3	C	macro	C_macro	3	9	18	3	15.365	3.7015	1.4935	5.215
C_250_3	C	macro	C_macro	3	9	19	5	14.1309	3.8566	2.238	8.0222
C_250_3	C	macro	C_macro	3	9	20	2	11.9016	2.297	0.8605	2.7032
C_250_3	C	macro	C_macro	3	9	21	2	10.0962	1.7027	0.6011	1.6274
C_250_3	C	macro	C_macro	3	9	22	1	7.892	1.0036	0.3573	0.7636
C_250_3	C	macro	C_macro	3	9	23	1	9.0308	1.285	0.333	1.2086
C_250_3	C	macro	C_macro	3	10	0	1	3.4869	0.03991	-0.02184	0.08307
C_250_3	C	macro	C_macro	3	10	1	1	5.0401	0.3998	-0.007193	0.1811
C_250_3	C	macro	C_macro	3	10	2	1	7.7337	1.0507	0.3054	1.3288
C_250_3	C	macro	C_macro	3	10	3	1	9.3835	1.3385	0.398	1.4432
C_250_3	C	macro	C_macro	3	10	4	2	11.2712	1.9326	0.5925	1.8547
C_250_3	C	macro	C_macro	3	10	5	2	15.1495	2.8886	1.2411	3.681
C_250_3	C	macro	C_macro	3	10	6	3	20.7395	4.2789	2.54	8.33
C_250_3	C	macro	C_macro	3	10	7	5	24.7147	6.3575	4.3777	15.0803
C_250_3	C	macro	C_macro	3	10	8	5	24.9975	5.2531	4.6968	17.5239
C_250_3	C	macro	C_macro	3	10	9	5	22.8481	3.7932	4.5954	14.881
C_250_3	C	macro	C_macro	3	10	10	2	22.4876	3.0676	2.1042	6.9453
C_250_3	C	macro	C_macro	3	10	11	2	18.227	2.5324	1.6337	5.2611
C_250_3	C	macro	C_macro	3	10	12	2	13.9043	2.2036	0.8763	2.3117
C_250_3	C	macro	C_macro	3	10	13	2	13.1666	2.1665	0.3906	0.9548
C_250_3	C	macro	C_macro	3	10	14	2	11.9324	2.4466	0.5442	1.789
C_250_3	C	macro	C_macro	3	10	15	2	10.5817	1.8249	0.5543	1.7126
C_250_3	C	macro	C_macro	3	10	16	1	9.4125	1.1812	0.2366	0.9096
C_250_3	C	macro	C_macro	3	10	17	1	7.854	1.0173	0.04413	0.2508
C_250_3	C	macro	C_macro	3	10	18	1	8.541	1.4731	0.1936	0.6674
C_250_3	C	macro	C_macro	3	10	19	1	8.2902	1.7173	0.4372	1.7116
C_250_3	C	macro	C_macro	3	10	20	1	7.3732	0.6615	0.1986	0.6507
C_250_3	C	macro	C_macro	3	10	21	1	7.0461	0.7633	0.1449	0.5756
C_250_3	C	macro	C_macro	3	10	22	1	5.4698	0.55	0.06143	0.1403
C_250_3	C	macro	C_macro	3	10	23	1	7.1465	0.5366	0.1137	0.3171
C_250_3	C	macro	C_macro	3	11	0	1	3.1523	0.213	-0.03908	0.04555
C_250_3	C	macro	C_macro	3	11	1	1	4.4839	0.2797	-0.01797	0.05255
C_250_3	C	macro	C_macro	3	11	2	1	5.5166	0.4475	0.02938	0.2011
C_250_3	C	macro	C_macro	3	11	3	1	7.631	0.6311	0.1512	0.7147
C_250_3	C	macro	C_macro	3	11	4	1	8.9504	1.3476	0.3356	1.3464
C_250_3	C	macro	C_macro	3	11	5	2	10.7542	1.9371	0.6446	1.8301
C_250_3	C	macro	C_macro	3	11	6	3	12.0266	2.9994	1.4905	4.4642
C_250_3	C	macro	C_macro	3	11	7	3	13.6914	2.9446	0.9332	4.038
C_250_3	C	macro	C_macro	3	11	8	3	8.5764	2.6717	1.0893	2.4157
C_250_3	C	macro	C_macro	3	11	9	1	5.6488	2.9825	0.5237	0.3434
C_250_3	C	macro	C_macro	3	11	10	1	7.8851	1.7499	0.2799	1.1151
C_250_3	C	macro	C_macro	3	11	11	1	8.2929	1.028	0.2564	0.8663
C_250_3	C	macro	C_macro	3	11	12	1	6.2672	1.0801	0.06792	0.4262
C_250_3	C	macro	C_macro	3	11	13	1	6.3887	1.07	-0.02648	0.06126
C_250_3	C	macro	C_macro	3	11	14	1	5.9189	0.5116	0.02395	0.105
C_250_3	C	macro	C_macro	3	11	15	1	6.9703	0.62	0.005956	0.1451
C_250_3	C	macro	C_macro	3	11	16	1	6.9225	0.8275	0.03764	0.08714
C_250_3	C	macro	C_macro	3	11	17	1	6.1929	0.8597	-0.03588	0.2104
C_250_3	C	macro	C_macro	3	11	18	1	7.8674	0.816	0.05024	0.2756
C_250_3	C	macro	C_macro	3	11	19	1	6.5544	0.6907	0.2855	0.8915
C_250_3	C	macro	C_macro	3	11	20	1	3.9757	0.3145	-0.02077	0.1117
C_250_3	C	macro	C_macro	3	11	21	1	4.7214	0.2615	0.03762	0.07637
C_250_3	C	macro	C_macro	3	11	22	1	3.358	0.3543	0.000446	0.05229
C_250_3	C	macro	C_macro	3	11	23	1	3.2879	0.3017	0.04626	0.07658
C_250_3	C	macro	C_macro	3	12	0	1	2.535	0.1057	-0.02701	0.006475
C_250_3	C	macro	C_macro	3	12	1	1	2.9517	0.1375	-0.07198	0.03722
C_250_3	C	macro	C_macro	3	12	2	1	3.5886	0.18	-0.04768	0.02743
C_250_3	C	macro	C_macro	3	12	3	1	4.9516	0.1712	-0.05185	0.05563
C_250_3	C	macro	C_macro	3	12	4	1	5.8452	0.2037	0.01853	0.2376
C_250_3	C	macro	C_macro	3	12	5	1	6.723	0.5929	0.1059	0.3307
C_250_3	C	macro	C_macro	3	12	6	1	7.2268	1.119	0.2728	0.5483
C_250_3	C	macro	C_macro	3	12	7	1	7.2672	0.7459	0.1336	0.5063
C_250_3	C	macro	C_macro	3	12	8	1	6.4601	0.7239	0.1067	0.3565
C_250_3	C	macro	C_macro	3	12	9	1	6.3118	0.2159	-0.0435	0.1739
C_250_3	C	macro	C_macro	3	12	10	1	5.6733	0.5441	-0.09886	0.05663
C_250_3	C	macro	C_macro	3	12	11	1	5.318	0.4087	-0.03623	-0.001313
C_250_3	C	macro	C_macro	3	12	12	1	5.0645	0.2498	-0.06015	0.06683
C_250_3	C	macro	C_macro	3	12	13	1	4.765	-0.0949	-0.08501	0.07747
C_250_3	C	macro	C_macro	3	12	14	1	4.5557	0.04518	-0.03323	0.08531
C_250_3	C	macro	C_macro	3	12	15	1	5.4402	0.1119	-0.0268	0.09376
C_250_3	C	macro	C_macro	3	12	16	1	4.9524	0.3647	0.02116	0.2144
C_250_3	C	macro	C_macro	3	12	17	1	5.9763	0.6199	0.1678	0.8867
C_250_3	C	macro	C_macro	3	12	18	1	2.7186	2.2959	1.4633	4.296
C_250_3	C	macro	C_macro	3	12	19	1	-0.77	1.4373	0.7477	3.04
C_250_3	C	macro	C_macro	3	12	20	1	2.5984	0.1925	-0.1352	0.1391
C_250_3	C	macro	C_macro	3	12	21	1	2.7519	0.3699	0.0463	-0.02105
C_250_3	C	macro	C_macro	3	12	22	1	2.2464	0.1871	-0.02421	-0.02811
C_250_3	C	macro	C_macro	3	12	23	1	1.783	0.2314	0.03874	-0.04217
C_250_3	C	macro	C_macro	3	13	0	1	1.7277	-0.09095	-0.06426	-0.02772
C_250_3	C	macro	C_macro	3	13	1	1	2.4771	-0.07637	-0.04241	-0.001714
C_250_3	C	macro	C_macro	3	13	2	1	3.0766	-0.02833	-0.05283	0.04377
C_250_3	C	macro	C_macro	3	13	3	1	3.017	0.1229	-0.06857	-0.02009
C_250_3	C	macro	C_macro	3	13	4	1	3.6383	0.1905	-0.04059	-0.03121
C_250_3	C	macro	C_macro	3	13	5	1	4.0772	0.18	-0.04374	0.02464
C_250_3	C	macro	C_macro	3	13	6	1	4.1797	0.1092	-0.006565	0.04859
C_250_3	C	macro	C_macro	3	13	7	1	4.6401	0.4593	-0.02661	0.02438
C_250_3	C	macro	C_macro	3	13	8	1	5.0694	0.3324	-0.0162	-0.0317
C_250_3	C	macro	C_macro	3	13	9	1	4.9872	0.3463	-0.07588	0.005884
C_250_3	C	macro	C_macro	3	13	10	1	4.3406	0.09499	-0.01714	-0.001989
C_250_3	C	macro	C_macro	3	13	11	1	4.002	0.1117	-0.09045	0.0355
C_250_3	C	macro	C_macro	3	13	12	1	3.4285	0.08059	-0.06003	0.007672
C_250_3	C	macro	C_macro	3	13	13	1	3.4945	0.04354	-0.07264	0.02277
C_250_3	C	macro	C_macro	3	13	14	1	4.2549	0.109	-0.05229	0.1085
C_250_3	C	macro	C_macro	3	13	15	1	4.467	0.3201	-0.04157	0.1871
C_250_3	C	macro	C_macro	3	13	16	1	5.0922	0.8226	0.2417	0.8721
C_250_3	C	macro	C_macro	3	13	17	6	8.6247	1.5065	1.2326	4.058
C_250_3	C	macro	C_macro	3	13	18	6	10.7971	2.7346	1.9875	5.5198
C_250_3	C	macro	C_macro	3	13	19	1	2.8631	1.4749	0.68	2.5826
C_250_3	C	macro	C_macro	3	13	20	1	1.9324	0.4201	-0.008809	0.2063
C_250_3	C	macro	C_macro	3	13	21	1	1.9242	0.4709	-0.002354	0.01194
C_250_3	C	macro	C_macro	3	13	22	1	1.5698	0.1805	-0.003737	-0.05487
C_250_3	C	macro	C_macro	3	13	23	1	1.1018	0.2134	0.03443	-0.004929
C_250_4	C	macro	C_macro	4	0	0	1	-4.4907	0.2514	0.0835	0.131
C_250_4	C	macro	C_macro	4	0	1	1	-2.9592	0.2898	0.1391	0.1111
C_250_4	C	macro	C_macro	4	0	2	1	-1.3032	0.395	0.2752	0.4174
C_250_4	C	macro	C_macro	4	0	3	1	1.911	0.8474	0.8644	1.3376
C_250_4	C	macro	C_macro	4	0	4	1	0.01566	0.538	0.4258	0.9159
C_250_4	C	macro	C_macro	4	0	5	1	4.4913	1.3203	0.4547	1.8904
C_250_4	C	macro	C_macro	4	0	6	1	6.3168	1.4963	0.7517	2.3538
C_250_4	C	macro	C_macro	4	0	7	1	4.65	0.7285	0.3426	1.5933
C_250_4	C	macro	C_macro	4	0	8	1	4.7956	0.8468	0.4723	2.0457
C_250_4	C	macro	C_macro	4	0	9	1	2.9856	0.8119	0.3067	1.1257
C_250_4	C	macro	C_macro	4	0	10	1	-0.6199	0.518	0.04373	0.4465
C_250_4	C	macro	C_macro	4	0	11	1	-1.159	0.5835	0.007727	0.4787
C_250_4	C	macro	C_macro	4	0	12	1	1.1248	0.5131	0.03638	0.1478
C_250_4	C	macro	C_macro	4	0	13	1	0.9133	0.2354	-0.006648	0.05391
C_250_4	C	macro	C_macro	4	0	14	1	0.4115	0.004821	0.01725	0.03857
C_250_4	C	macro	C_macro	4	0	15	1	0.171	0.0469	0.00819	0.02452
C_250_4	C	macro	C_macro	4	0	16	1	0.1978	0.1449	-0.001001	0.005909
C_250_4	C	macro	C_macro	4	0	17	1	0.4707	0.1289	0.0133	0.016
C_250_4	C	macro	C_macro	4	0	18	1	-0.3348	-0.08844	0.014	-0.04454
C_250_4	C	macro	C_macro	4	0	19	1	0.08914	-0.02477	0.02636	0.03683
C_250_4	C	macro	C_macro	4	1	0	1	-2.6437	0.2324	0.1334	0.1546
C_250_4	C	macro	C_macro	4	1	1	1	-2.7316	0.6569	0.2351	0.4463
C_250_4	C	macro	C_macro	4	1	2	1	-0.4099	0.3756	0.3751	1.4416
C_250_4	C	macro	C_macro	4	1	3	1	1.6675	1.2898	1.25	1.9143
C_250_4	C	macro	C_macro	4	1	4	1	2.9661	1.3172	0.2603	1.3107
C_250_4	C	macro	C_macro	4	1	5	1	8.4078	1.5647	0.7463	3.4167
C_250_4	C	macro	C_macro	4	1	6	1	12.3941	2.0327	1.366	5.1733
C_250_4	C	macro	C_macro	4	1	7	1	9.7031	2.6486	1.9572	9.1085
C_250_4	C	macro	C_macro	4	1	8	1	9.8279	2.1916	0.8004	4.0287
C_250_4	C	macro	C_macro	4	1	9	1	7.8941	2.4195	2.3448	7.4051
C_250_4	C	macro	C_macro	4	1	10	1	4.5304	2.8206	1.7011	4.1962
C_250_4	C	macro	C_macro	4	1	11	1	0.3329	1.5174	0.5485	1.2748
C_250_4	C	macro	C_macro	4	1	12	1	-2.8233	0.6522	-0.02806	0.09595
C_250_4	C	macro	C_macro	4	1	13	1	0.6447	0.8243	-0.01377	0.1299
C_250_4	C	macro	C_macro	4	1	14	1	1.4442	0.1345	0.02299	-0.01462
C_250_4	C	macro	C_macro	4	1	15	1	0.1349	-0.05495	0.003115	0.05605
C_250_4	C	macro	C_macro	4	1	16	1	0.3246	0.06509	0.01765	-0.01022
C_250_4	C	macro	C_macro	4	1	17	1	0.4476	0.1233	0.01403	0.01047
C_250_4	C	macro	C_macro	4	1	18	1	0.1489	0.01383	0.0011	-0.03321
C_250_4	C	macro	C_macro	4	1	19	1	0.4201	-0.1219	0.01476	0.04078
C_250_4	C	macro	C_macro	4	2	0	1	-2.8797	0.4219	0.118	0.1263
C_250_4	C	macro	C_macro	4	2	1	1	-3.5747	0.5024	0.2304	1.0072
C_250_4	C	macro	C_macro	4	2	2	1	0.0954	1.5873	0.8759	4.4648
C_250_4	C	macro	C_macro	4	2	3	1	13.2413	4.4773	0.1579	4.5304
C_250_4	C	macro	C_macro	4	2	4	1	6.5002	2.8402	2.7792	12.5846
C_250_4	C	macro	C_macro	4	2	5	1	5.3723	11.7054	4.7978	18.3671
C_250_4	C	macro	C_macro	4	2	6	5	20.1557	7.7027	6.0509	20.8849
C_250_4	C	macro	C_macro	4	2	7	3	38.6412	10.0731	6.508	20.4805
C_250_4	C	macro	C_macro	4	2	8	2	40.3528	8.4594	4.8604	14.4415
C_250_4	C	macro	C_macro	4	2	9	2	42.748	6.8555	3.8243	14.6805
C_250_4	C	macro	C_macro	4	2	10	4	41.3751	10.5552	6.1203	19.1563
C_250_4	C	macro	C_macro	4	2	11	1	20.5926	5.3371	4.5075	13.898
C_250_4	C	macro	C_macro	4	2	12	1	4.8508	1.8401	0.2839	1.12
C_250_4	C	macro	C_macro	4	2	13	1	-0.1409	0.71	0.03107	0.3697
C_250_4	C	macro	C_macro	4	2	14	1	1.9793	0.146	0.01172	0.1199
C_250_4	C	macro	C_macro	4	2	15	1	0.6624	-0.04951	-0.06731	0.05103
C_250_4	C	macro	C_macro	4	2	16	1	-0.1041	0.03331	0.005777	0.03957
C_250_4	C	macro	C_macro	4	2	17	1	0.13	0.1441	0.008042	0.03124
C_250_4	C	macro	C_macro	4	2	18	1	0.5069	0.06623	0.01946	0.01315
C_250_4	C	macro	C_macro	4	2	19	1	0.4047	-0.05962	-0.01384	-0.000772
C_250_4	C	macro	C_macro	4	3	0	1	-1.0268	0.6289	0.1757	0.1811
C_250_4	C	macro	C_macro	4	3	1	1	-1.1019	0.4445	0.1499	0.7495
C_250_4	C	macro	C_macro	4	3	2	1	7.8705	3.9556	2.2117	8.405
C_250_4	C	macro	C_macro	4	3	3	3	22.1893	50.1255	7.9372	28.0423
C_250_4	C	macro	C_macro	4	3	4	1	-22.7928	29.0797	7.9702	37.275
C_250_4	C	macro	C_macro	4	3	5	1	-35.3335	17.1549	12.0509	42.582
C_250_4	C	macro	C_macro	4	3	6	5	-2.4833	29.9957	8.7342	39.1004
C_250_4	C	macro	C_macro	4	3	7	3	55.3392	52.444	9.4642	36.1061
C_250_4	C	macro	C_macro	4	3	8	2	70.8623	15.6971	5.2179	20.3667
C_250_4	C	macro	C_macro	4	3	9	2	68.583	11.721	7.1132	23.0048
C_250_4	C	macro	C_macro	4	3	10	2	51.034	10.8404	5.6264	17.0175
C_250_4	C	macro	C_macro	4	3	11	2	48.6445	8.877	4.1549	15.8745
C_250_4	C	macro	C_macro	4	3	12	1	21.7411	5.7097	4.4755	15.6552
C_250_4	C	macro	C_macro	4	3	13	1	5.6462	1.4966	0.1018	0.7613
C_250_4	C	macro	C_macro	4	3	14	1	3.642	0.7334	-0.005705	0.1475
C_250_4	C	macro	C_macro	4	3	15	1	2.559	0.07063	0.008784	0.003415
C_250_4	C	macro	C_macro	4	3	16	1	0.5823	-0.05008	0.01861	0.01656
C_250_4	C	macro	C_macro	4	3	17	1	0.04189	0.02355	0.01146	0.01537
C_250_4	C	macro	C_macro	4	3	18	1	0.3452	-0.0954	0.02276	0.000322
C_250_4	C	macro	C_macro	4	3	19	1	0.3898	0.09905	0.002008	0.004124
C_250_4	C	macro	C_macro	4	4	0	1	0.2794	0.4481	0.1376	0.1959
C_250_4	C	macro	C_macro	4	4	1	1	-1.5751	0.08822	0.01208	0.7483
C_250_4	C	macro	C_macro	4	4	2	1	5.5355	2.9437	3.0295	12.3389
C_250_4	C	macro	C_macro	4	4	3	4	6.194	39.6413	9.7578	18.5384
C_250_4	C	macro	C_macro	4	4	4	1	-78.9334	25.0924	13.4837	43.5357
C_250_4	C	macro	C_macro	4	4	5	5	-28.3488	28.9828	20.4962	62.6406
C_250_4	C	macro	C_macro	4	4	6	1	-33.2645	24.1233	11.6235	48.0462
C_250_4	C	macro	C_macro	4	4	7	5	57.4175	30.0579	16.6469	65.2395
C_250_4	C	macro	C_macro	4	4	8	5	53.0155	30.109	14.1889	57.3841
C_250_4	C	macro	C_macro	4	4	9	5	6.4593	23.4934	7.2205	26.7959
C_250_4	C	macro	C_macro	4	4	10	2	51.8716	14.4982	6.3954	18.8266
C_250_4	C	macro	C_macro	4	4	11	2	55.3133	9.413	5.2618	19.7112
C_250_4	C	macro	C_macro	4	4	12	3	35.5027	6.7854	4.6617	21.0646
C_250_4	C	macro	C_macro	4	4	13	1	10.1814	1.4376	0.1275	0.9907
C_250_4	C	macro	C_macro	4	4	14	1	4.9742	1.0113	0.08749	0.2911
C_250_4	C	macro	C_macro	4	4	15	1	2.9516	0.06844	0.07362	0.09518
C_250_4	C	macro	C_macro	4	4	16	1	1.1094	-0.06988	-0.000608	-0.006185
C_250_4	C	macro	C_macro	4	4	17	1	0.5715	-0.103	0.036	0.04131
C_250_4	C	macro	C_macro	4	4	18	1	0.3586	0.1153	0.0204	-0.04694
C_250_4	C	macro	C_macro	4	4	19	1	0.2976	-0.1035	-0.009619	0.01511
C_250_4	C	macro	C_macro	4	5	0	1	-0.1312	0.6039	0.1157	0.06551
C_250_4	C	macro	C_macro	4	5	1	1	0.9375	-0.7973	0.09619	0.2347
C_250_4	C	macro	C_macro	4	5	2	1	9.3155	1.4422	2.4839	8.8967
C_250_4	C	macro	C_macro	4	5	3	5	13.4135	36.2766	8.6229	34.7495
C_250_4	C	macro	C_macro	4	5	4	5	-16.3667	31.9914	15.655	42.2011
C_250_4	C	macro	C_macro	4	5	5	5	41.7648	28.8677	16.7999	53.4828
C_250_4	C	macro	C_macro	4	5	6	4	72.8584	29.1738	16.3477	49.8197
C_250_4	C	macro	C_macro	4	5	7	5	69.5435	26.36	15.7708	57.8086
C_250_4	C	macro	C_macro	4	5	8	3	96.2533	28.3944	16.6166	58.022
C_250_4	C	macro	C_macro	4	5	9	3	64	49.7322	13.21	57.2738
C_250_4	C	macro	C_macro	4	5	10	4	48.8513	21.6461	10.4359	26.3937
C_250_4	C	macro	C_macro	4	5	11	2	89.177	14.4246	7.0628	24.039
C_250_4	C	macro	C_macro	4	5	12	4	46.1342	7.739	7.2448	21.3134
C_250_4	C	macro	C_macro	4	5	13	1	16.2213	1.2739	0.5242	3.3033
C_250_4	C	macro	C_macro	4	5	14	1	5.5633	1.0803	0.2313	1.6522
C_250_4	C	macro	C_macro	4	5	15	1	5.3251	0.2938	0.1104	0.5319
C_250_4	C	macro	C_macro	4	5	16	1	2.9178	-0.001854	-0.001295	0.1001
C_250_4	C	macro	C_macro	4	5	17	1	1.1169	-0.1532	0.02746	0.0379
C_250_4	C	macro	C_macro	4	5	18	1	0.5568	-0.003267	0.02738	-0.03876
C_250_4	C	macro	C_macro	4	5	19	1	0.3981	-0.07594	0.02531	0.02835
C_250_4	C	macro	C_macro	4	6	0	1	-0.7142	0.4223	0.1544	0.002692
C_250_4	C	macro	C_macro	4	6	1	1	2.0256	-0.2209	0.1147	0.2892
C_250_4	C	macro	C_macro	4	6	2	1	16.9602	-0.1603	0.799	2.2499
C_250_4	C	macro	C_macro	4	6	3	3	41.2745	2.5598	5.5644	19.5818
C_250_4	C	macro	C_macro	4	6	4	3	50.284	55.0288	13.303	37.2829
C_250_4	C	macro	C_macro	4	6	5	3	84.5466	33.7455	13.5553	45.9236
C_250_4	C	macro	C_macro	4	6	6	3	126.496	31.4601	14.5717	60.9138
C_250_4	C	macro	C_macro	4	6	7	3	91.2353	19.4061	3.3701	44.1639
C_250_4	C	macro	C_macro	4	6	8	5	48.0915	19.4685	15.9971	44.106
C_250_4	C	macro	C_macro	4	6	9	6	63.5125	35.2329	13.595	48.2839
C_250_4	C	macro	C_macro	4	6	10	3	78.0188	35.1044	12.7912	45.9428
C_250_4	C	macro	C_macro	4	6	11	3	96.2998	40.0343	5.9233	42.1258
C_250_4	C	macro	C_macro	4	6	12	3	60.3783	15.0922	6.4735	20.522
C_250_4	C	macro	C_macro	4	6	13	1	28.966	4.8308	2.9018	9.0808
C_250_4	C	macro	C_macro	4	6	14	1	12.7767	0.8412	0.5254	3.7041
C_250_4	C	macro	C_macro	4	6	15	1	6.2952	0.4177	0.101	0.9591
C_250_4	C	macro	C_macro	4	6	16	1	4.4407	0.3282	0.05119	0.1435
C_250_4	C	macro	C_macro	4	6	17	1	2.2249	0.1962	4.9e-05	0.0664
C_250_4	C	macro	C_macro	4	6	18	1	1.3177	0.03039	0.03843	0.04216
C_250_4	C	macro	C_macro	4	6	19	1	0.573	0.01332	0.0792	0.01667
C_250_4	C	macro	C_macro	4	7	0	1	0.3045	0.1208	0.1163	0.142
C_250_4	C	macro	C_macro	4	7	1	1	4.3355	0.5422	0.206	0.5831
C_250_4	C	macro	C_macro	4	7	2	1	16.8165	0.4586	0.294	0.8298
C_250_4	C	macro	C_macro	4	7	3	1	36.9534	2.2194	1.653	2.8011
C_250_4	C	macro	C_macro	4	7	4	2	65.3273	6.8195	3.9552	12.9472
C_250_4	C	macro	C_macro	4	7	5	2	113.885	28.0246	10.3701	28.4583
C_250_4	C	macro	C_macro	4	7	6	2	131	40.0223	8.4704	29.9261
C_250_4	C	macro	C_macro	4	7	7	4	140.095	45.6716	32.4985	32.4595
C_250_4	C	macro	C_macro	4	7	8	1	109.299	36.5569	1.378	40.3765
C_250_4	C	macro	C_macro	4	7	9	5	56.5787	32.5574	12.1189	51.8797
C_250_4	C	macro	C_macro	4	7	10	5	53.7425	31.2612	11.5392	46.4012
C_250_4	C	macro	C_macro	4	7	11	6	60.7077	33.3039	13.88	46.4909
C_250_4	C	macro	C_macro	4	7	12	3	92.3223	33.3388	8.4646	31.8421
C_250_4	C	macro	C_macro	4	7	13	3	51.3641	11.3387	5.9198	21.1293
C_250_4	C	macro	C_macro	4	7	14	1	20.0517	2.1947	1.7097	6.7842
C_250_4	C	macro	C_macro	4	7	15	1	9.1071	0.6784	0.691	3.2732
C_250_4	C	macro	C_macro	4	7	16	1	6.1852	0.7018	0.1938	1.3705
C_250_4	C	macro	C_macro	4	7	17	1	3.7341	0.1664	0.06277	0.2504
C_250_4	C	macro	C_macro	4	7	18	1	2.2735	0.06459	0.01127	0.05075
C_250_4	C	macro	C_macro	4	7	19	1	0.9746	-0.1463	0.02242	-0.006066
C_250_4	C	macro	C_macro	4	8	0	1	-0.07182	0.2225	0.1487	0.1264
C_250_4	C	macro	C_macro	4	8	1	1	3.7442	0.5668	0.3732	0.5129
C_250_4	C	macro	C_macro	4	8	2	1	12.1566	0.5087	0.5079	1.7687
C_250_4	C	macro	C_macro	4	8	3	1	21.4472	1.0063	0.1932	0.9243
C_250_4	C	macro	C_macro	4	8	4	2	51.657	4.2957	3.2705	5.477
C_250_4	C	macro	C_macro	4	8	5	2	95.0775	12.3296	4.4265	21.0615
C_250_4	C	macro	C_macro	4	8	6	2	94.0212	20.1265	7.1507	19.3758
C_250_4	C	macro	C_macro	4	8	7	2	137.584	35.9103	13.4565	28.7279
C_250_4	C	macro	C_macro	4	8	8	2	154.947	26.1105	16.6152	41.6647
C_250_4	C	macro	C_macro	4	8	9	3	76.5931	34.8619	13.2433	44.2269
C_250_4	C	macro	C_macro	4	8	10	5	64.0797	29.6249	12.4932	54.9959
C_250_4	C	macro	C_macro	4	8	11	5	65.5838	26.2629	15.2787	51.5279
C_250_4	C	macro	C_macro	4	8	12	3	81.9785	36.5484	14.7758	48.8633
C_250_4	C	macro	C_macro	4	8	13	2	79.4437	22.222	10.0477	28.341
C_250_4	C	macro	C_macro	4	8	14	2	35.1911	5.8833	2.8446	12.82
C_250_4	C	macro	C_macro	4	8	15	1	19.431	1.8097	0.847	4.7787
C_250_4	C	macro	C_macro	4	8	16	1	10.9569	1.3302	0.5878	3.5225
C_250_4	C	macro	C_macro	4	8	17	1	6.3002	0.481	0.008057	0.4354
C_250_4	C	macro	C_macro	4	8	18	1	3.5896	0.2834	0.02636	0.1292
C_250_4	C	macro	C_macro	4	8	19	1	2.5647	0.1137	0.00223	0.06089
C_250_4	C	macro	C_macro	4	9	0	1	-0.9801	0.5863	0.05461	0.1013
C_250_4	C	macro	C_macro	4	9	1	1	2.2116	0.7247	0.195	0.2259
C_250_4	C	macro	C_macro	4	9	2	1	9.5846	1.8546	0.5338	1.2347
C_250_4	C	macro	C_macro	4	9	3	1	16.2292	1.4487	0.5527	1.5274
C_250_4	C	macro	C_macro	4	9	4	1	24.6053	3.5087	1.5267	4.5711
C_250_4	C	macro	C_macro	4	9	5	2	42.9999	6.2508	2.977	10.211
C_250_4	C	macro	C_macro	4	9	6	2	55.7416	12.9383	5.6867	20.3205
C_250_4	C	macro	C_macro	4	9	7	2	74.3169	11.1051	4.961	17.5144
C_250_4	C	macro	C_macro	4	9	8	2	99.115	18.5984	6.8952	24.56
C_250_4	C	macro	C_macro	4	9	9	2	153.59	38.6155	13.6519	42.6023
C_250_4	C	macro	C_macro	4	9	10	3	94.5164	39.9043	13.6815	55.7113
C_250_4	C	macro	C_macro	4	9	11	3	84.589	31.9906	13.3779	45.5175
C_250_4	C	macro	C_macro	4	9	12	3	73.5181	31.5096	12.1053	49.3618
C_250_4	C	macro	C_macro	4	9	13	3	70.2549	26.2194	9.4179	36.0383
C_250_4	C	macro	C_macro	4	9	14	2	78.3848	16.9305	7.6569	28.6619
C_250_4	C	macro	C_macro	4	9	15	3	45.4003	5.7872	5.0183	19.4276
C_250_4	C	macro	C_macro	4	9	16	1	25.6557	1.8117	0.361	3.4352
C_250_4	C	macro	C_macro	4	9	17	1	9.8894	0.9382	0.4857	0.4654
C_250_4	C	macro	C_macro	4	9	18	1	4.7025	0.5612	0.1309	0.3995
C_250_4	C	macro	C_macro	4	9	19	1	3.5149	0.5376	0.05663	0.1243
C_250_4	C	macro	C_macro	4	10	0	1	-1.3546	0.2049	0.0933	0.1096
C_250_4	C	macro	C_macro	4	10	1	1	-0.05627	0.2578	0.1568	0.2228
C_250_4	C	macro	C_macro	4	10	2	1	7.7484	1.1326	0.3682	0.7404
C_250_4	C	macro	C_macro	4	10	3	1	16.4512	1.6659	0.6083	1.7989
C_250_4	C	macro	C_macro	4	10	4	1	22.5029	4.358	1.7139	4.7214
C_250_4	C	macro	C_macro	4	10	5	1	31.0911	5.9877	2.3832	7.9132
C_250_4	C	macro	C_macro	4	10	6	2	43.3694	10.4024	4.0927	13.479
C_250_4	C	macro	C_macro	4	10	7	3	34.4864	9.3789	5.209	17.6089
C_250_4	C	macro	C_macro	4	10	8	3	51.998	12.1347	6.4436	22.709
C_250_4	C	macro	C_macro	4	10	9	2	101.136	-3.1331	5.3597	18.9312
C_250_4	C	macro	C_macro	4	10	10	2	120.61	-10.155	9.0173	36.2434
C_250_4	C	macro	C_macro	4	10	11	2	137.808	29.8205	11.8877	34.8842
C_250_4	C	macro	C_macro	4	10	12	6	52.589	24.021	10.12	37.7459
C_250_4	C	macro	C_macro	4	10	13	6	27.7187	19.9825	9.1344	25.4588
C_250_4	C	macro	C_macro	4	10	14	3	52.8459	23.7711	9.0221	31.0002
C_250_4	C	macro	C_macro	4	10	15	4	72.3934	18.5302	10.2233	30.3183
C_250_4	C	macro	C_macro	4	10	16	2	35.9091	5.6789	2.003	12.2197
C_250_4	C	macro	C_macro	4	10	17	1	14.0671	2.4909	1.5831	3.5778
C_250_4	C	macro	C_macro	4	10	18	1	10.4243	1.5818	0.582	1.7367
C_250_4	C	macro	C_macro	4	10	19	1	5.879	1.3176	0.2693	0.7813
C_250_4	C	macro	C_macro	4	11	0	1	-1.7771	0.2901	0.09229	0.08962
C_250_4	C	macro	C_macro	4	11	1	1	-1.4124	0.4409	0.1228	0.1322
C_250_4	C	macro	C_macro	4	11	2	1	6.0066	1.0695	0.1729	0.6694
C_250_4	C	macro	C_macro	4	11	3	1	17.3732	1.8195	0.7713	3.0151
C_250_4	C	macro	C_macro	4	11	4	1	24.2705	3.4986	1.5187	5.7642
C_250_4	C	macro	C_macro	4	11	5	1	29.7705	5.6616	2.6419	8.972
C_250_4	C	macro	C_macro	4	11	6	3	36.4162	7.9985	4.1849	14.0717
C_250_4	C	macro	C_macro	4	11	7	3	38.2208	8.5558	4.8932	16.6514
C_250_4	C	macro	C_macro	4	11	8	2	42.0163	5.4088	2.6043	9.3742
C_250_4	C	macro	C_macro	4	11	9	2	59.7157	4.9311	5.8437	17.7477
C_250_4	C	macro	C_macro	4	11	10	2	131.473	15.6472	8.4771	31.8399
C_250_4	C	macro	C_macro	4	11	11	2	147.36	32.4127	12.4335	41.203
C_250_4	C	macro	C_macro	4	11	12	5	31.1712	23.6119	11.3066	33.8123
C_250_4	C	macro	C_macro	4	11	13	5	29.1676	21.508	9.7304	29.8604
C_250_4	C	macro	C_macro	4	11	14	6	50.9771	24.9243	10.4277	38.6587
C_250_4	C	macro	C_macro	4	11	15	5	55.299	27.2732	10.484	47.1124
C_250_4	C	macro	C_macro	4	11	16	3	37.4937	15.55	2.8391	15.8627
C_250_4	C	macro	C_macro	4	11	17	1	19.5714	2.9701	-0.9117	6.5066
C_250_4	C	macro	C_macro	4	11	18	1	13.5938	3.0667	0.308	3.6162
C_250_4	C	macro	C_macro	4	11	19	1	12.4294	2.9512	1.0884	4.9728
C_250_4	C	macro	C_macro	4	12	0	1	-1.1444	0.372	0.07787	0.1047
C_250_4	C	macro	C_macro	4	12	1	1	0.2604	0.5868	0.153	0.1449
C_250_4	C	macro	C_macro	4	12	2	1	4.5483	0.8526	0.1577	0.1511
C_250_4	C	macro	C_macro	4	12	3	1	15.7927	2.0032	0.5323	1.2546
C_250_4	C	macro	C_macro	4	12	4	1	28.7998	4.3893	1.8834	7.752
C_250_4	C	macro	C_macro	4	12	5	1	30.8061	6.6167	3.099	11.2559
C_250_4	C	macro	C_macro	4	12	6	1	30.8226	6.1551	2.9597	9.9934
C_250_4	C	macro	C_macro	4	12	7	2	32.6795	5.8963	3.0409	10.8136
C_250_4	C	macro	C_macro	4	12	8	1	23.8616	4.4175	0.6204	3.2836
C_250_4	C	macro	C_macro	4	12	9	2	55.905	8.4478	6.6394	20.2708
C_250_4	C	macro	C_macro	4	12	10	2	87.253	16.9699	7.5894	21.1774
C_250_4	C	macro	C_macro	4	12	11	2	99.2674	23.9051	9.8168	25.7176
C_250_4	C	macro	C_macro	4	12	12	6	49.4042	23.6385	11.5009	38.9462
C_250_4	C	macro	C_macro	4	12	13	6	44.6051	21.6102	10.4408	36.5052
C_250_4	C	macro	C_macro	4	12	14	5	36.6644	21.8298	12.2165	36.4126
C_250_4	C	macro	C_macro	4	12	15	3	66.7486	24.344	10.5508	39.9682
C_250_4	C	macro	C_macro	4	12	16	3	67.1271	23.5376	4.7276	24.4391
C_250_4	C	macro	C_macro	4	12	17	3	38.6698	25.6095	1.9639	15.8641
C_250_4	C	macro	C_macro	4	12	18	1	28.8456	6.25	3.8539	8.2635
C_250_4	C	macro	C_macro	4	12	19	1	17.7396	4.9595	1.5146	6.7857
C_250_4	C	macro	C_macro	4	13	0	1	0.271	0.4205	0.06818	0.0757
C_250_4	C	macro	C_macro	4	13	1	1	1.2126	0.653	0.1557	0.1183
C_250_4	C	macro	C_macro	4	13	2	1	1.9426	1.4467	0.1381	0.3854
C_250_4	C	macro	C_macro	4	13	3	1	9.9607	1.8115	0.2921	1.5479
C_250_4	C	macro	C_macro	4	13	4	1	26.8316	5.8205	2.7603	10.813
C_250_4	C	macro	C_macro	4	13	5	1	27.508	5.4254	3.7819	14.0581
C_250_4	C	macro	C_macro	4	13	6	1	19.7067	3.634	1.3055	4.558
C_250_4	C	macro	C_macro	4	13	7	1	18.0292	3.817	1.0514	3.5807
C_250_4	C	macro	C_macro	4	13	8	1	16.0875	1.2896	0.3328	1.3949
C_250_4	C	macro	C_macro	4	13	9	1	32.4543	5.4454	1.0582	4.6384
C_250_4	C	macro	C_macro	4	13	10	2	73.0536	11.8362	6.2135	22.0686
C_250_4	C	macro	C_macro	4	13	11	2	61.3598	18.2948	7.8687	22.2609
C_250_4	C	macro	C_macro	4	13	12	3	68.2929	20.2049	9.9282	25.9276
C_250_4	C	macro	C_macro	4	13	13	4	46.0395	20.7902	11.69	32.2938
C_250_4	C	macro	C_macro	4	13	14	3	65.1063	19.5002	9.8799	34.3556
C_250_4	C	macro	C_macro	4	13	15	3	59.3188	19.2803	10.5583	30.7919
C_250_4	C	macro	C_macro	4	13	16	4	61.2301	20.4705	10.5363	23.4921
C_250_4	C	macro	C_macro	4	13	17	3	48.9942	24.4024	7.3387	31.0356
C_250_4	C	macro	C_macro	4	13	18	5	20.5758	10.0189	3.7797	18.0048
C_250_4	C	macro	C_macro	4	13	19	1	19.4247	4.4515	1.1726	5.3706
C_250_4	C	macro	C_macro	4	14	0	1	1.4146	0.9005	0.1547	0.2695
C_250_4	C	macro	C_macro	4	14	1	1	3.4883	1.737	0.3142	0.3401
C_250_4	C	macro	C_macro	4	14	2	1	4.6697	2.5045	0.493	1.0906
C_250_4	C	macro	C_macro	4	14	3	1	12.0338	3.6852	1.0902	3.356
C_250_4	C	macro	C_macro	4	14	4	1	24.9441	6.0526	3.9689	11.5952
C_250_4	C	macro	C_macro	4	14	5	1	13.2731	3.4411	1.467	4.2652
C_250_4	C	macro	C_macro	4	14	6	1	12.7144	2.0569	0.6542	2.2188
C_250_4	C	macro	C_macro	4	14	7	1	13.8767	1.9676	0.4376	1.7697
C_250_4	C	macro	C_macro	4	14	8	1	13.5386	2.3578	0.579	2.5017
C_250_4	C	macro	C_macro	4	14	9	1	24.0719	3.8408	1.616	5.6144
C_250_4	C	macro	C_macro	4	14	10	2	44.9263	7.1588	2.0256	7.9257
C_250_4	C	macro	C_macro	4	14	11	2	74.1325	13.8922	8.5384	24.8179
C_250_4	C	macro	C_macro	4	14	12	4	51.5153	17.5828	10.5363	22.7823
C_250_4	C	macro	C_macro	4	14	13	3	53.2984	16.4926	8.6551	24.7967
C_250_4	C	macro	C_macro	4	14	14	4	47.7073	16.5198	8.8051	24.1323
C_250_4	C	macro	C_macro	4	14	15	6	37.5071	18.9818	8.944	28.4961
C_250_4	C	macro	C_macro	4	14	16	4	41.3603	17.553	9.8387	26.4478
C_250_4	C	macro	C_macro	4	14	17	3	56.8284	16.3784	7.3347	28.1961
C_250_4	C	macro	C_macro	4	14	18	3	33.7577	10.5834	3.2873	14.9518
C_250_4	C	macro	C_macro	4	14	19	1	29.7819	6.6817	3.1285	12.059
C_250_4	C	macro	C_macro	4	15	0	1	4.6274	1.2582	0.3962	1.2365
C_250_4	C	macro	C_macro	4	15	1	1	7.926	2.4752	1.0973	3.0297
C_250_4	C	macro	C_macro	4	15	2	1	13.7374	3.5545	1.2807	4.606
C_250_4	C	macro	C_macro	4	15	3	1	27.1346	5.3858	2.6503	9.1475
C_250_4	C	macro	C_macro	4	15	4	1	25.4648	5.4464	2.7244	8.6156
C_250_4	C	macro	C_macro	4	15	5	1	10.4176	2.8197	1.2211	1.8889
C_250_4	C	macro	C_macro	4	15	6	1	9.1805	2.7213	0.5072	1.7974
C_250_4	C	macro	C_macro	4	15	7	1	10.9086	1.6035	0.4573	1.4436
C_250_4	C	macro	C_macro	4	15	8	1	11.4113	1.4695	0.46	1.9975
C_250_4	C	macro	C_macro	4	15	9	1	19.3858	3.2821	0.8413	2.8509
C_250_4	C	macro	C_macro	4	15	10	1	28.3206	4.8855	1.3987	5.7706
C_250_4	C	macro	C_macro	4	15	11	2	53.3818	7.9113	2.9274	7.4788
C_250_4	C	macro	C_macro	4	15	12	4	53.7397	12.401	7.9269	22.9605
C_250_4	C	macro	C_macro	4	15	13	4	35.3627	12.428	7.5052	18.6786
C_250_4	C	macro	C_macro	4	15	14	4	31.3015	14.0094	7.8493	19.7854
C_250_4	C	macro	C_macro	4	15	15	3	37.2401	14.6224	7.5359	24.8043
C_250_4	C	macro	C_macro	4	15	16	3	42.3416	15.6713	8.4185	25.6686
C_250_4	C	macro	C_macro	4	15	17	4	46.5114	14.4028	11.6984	25.4406
C_250_4	C	macro	C_macro	4	15	18	3	42.0939	9.7367	6.0324	14.603
C_250_4	C	macro	C_macro	4	15	19	1	27.6504	8.198	4.92	11.1425
C_250_4	C	macro	C_macro	4	16	0	1	12.2158	2.6551	1.207	4.6016
C_250_4	C	macro	C_macro	4	16	1	1	13.1925	3.5881	1.869	6.113
C_250_4	C	macro	C_macro	4	16	2	1	19.4497	5.2599	2.641	8.0315
C_250_4	C	macro	C_macro	4	16	3	1	27.7801	6.0169	2.7133	8.742
C_250_4	C	macro	C_macro	4	16	4	1	25.9436	6.0496	3.0717	9.8956
C_250_4	C	macro	C_macro	4	16	5	1	13.7008	3.693	1.3853	3.8284
C_250_4	C	macro	C_macro	4	16	6	1	7.7833	2.0989	0.4709	1.6671
C_250_4	C	macro	C_macro	4	16	7	1	9.5571	1.9207	0.5504	1.9942
C_250_4	C	macro	C_macro	4	16	8	1	9.2233	1.7299	0.4579	1.8879
C_250_4	C	macro	C_macro	4	16	9	1	14.413	2.966	1.2044	3.1389
C_250_4	C	macro	C_macro	4	16	10	1	17.8034	3.519	2.1127	5.5658
C_250_4	C	macro	C_macro	4	16	11	1	21.2697	4.1945	2.8912	4.5472
C_250_4	C	macro	C_macro	4	16	12	2	35.4451	8.7446	3.8316	11.1257
C_250_4	C	macro	C_macro	4	16	13	4	31.3608	10.0875	7.2771	15.0917
C_250_4	C	macro	C_macro	4	16	14	4	39.0467	11.9312	7.3577	16.8678
C_250_4	C	macro	C_macro	4	16	15	4	31.2183	12.1204	7.0024	20.2675
C_250_4	C	macro	C_macro	4	16	16	3	40.9585	13.0407	6.9338	21.4931
C_250_4	C	macro	C_macro	4	16	17	4	64.0909	14.1581	10.3051	26.8077
C_250_4	C	macro	C_macro	4	16	18	4	27.8799	9.652	7.7816	10.8414
C_250_4	C	macro	C_macro	4	16	19	1	23.3257	7.529	5.58	9.0227
C_250_4	C	macro	C_macro	4	17	0	1	20.1062	3.5297	1.537	5.6706
C_250_4	C	macro	C_macro	4	17	1	1	19.8573	4.0211	1.6957	5.795
C_250_4	C	macro	C_macro	4	17	2	1	22.1658	4.4639	1.609	5.7546
C_250_4	C	macro	C_macro	4	17	3	1	24.735	6.1044	2.9366	9.3439
C_250_4	C	macro	C_macro	4	17	4	1	22.826	5.2886	2.8214	6.9409
C_250_4	C	macro	C_macro	4	17	5	1	17.3785	5.0255	2.5142	9.8044
C_250_4	C	macro	C_macro	4	17	6	1	10.7619	3.8969	1.3183	4.2955
C_250_4	C	macro	C_macro	4	17	7	1	6.8553	2.3564	0.5995	1.7938
C_250_4	C	macro	C_macro	4	17	8	1	8.1854	1.8503	0.5474	1.9042
C_250_4	C	macro	C_macro	4	17	9	1	11.6149	2.346	0.978	2.0448
C_250_4	C	macro	C_macro	4	17	10	1	14.7141	3.8264	2.2677	4.8493
C_250_4	C	macro	C_macro	4	17	11	1	15.5861	4.0245	2.427	3.6882
C_250_4	C	macro	C_macro	4	17	12	2	31.4145	7.8173	4.1466	11.5719
C_250_4	C	macro	C_macro	4	17	13	4	34.2198	9.1223	7.1405	13.8936
C_250_4	C	macro	C_macro	4	17	14	4	30.5722	8.7462	5.683	11.5346
C_250_4	C	macro	C_macro	4	17	15	4	28.9218	9.4635	7.1368	12.2778
C_250_4	C	macro	C_macro	4	17	16	3	37.0964	8.9414	5.5191	12.9336
C_250_4	C	macro	C_macro	4	17	17	3	34.9518	9.437	5.6389	11.2849
C_250_4	C	macro	C_macro	4	17	18	1	24.5919	8.9463	8.3497	8.9918
C_250_4	C	macro	C_macro	4	17	19	1	20.3935	6.5974	6.1858	7.0331
C_250_4	C	macro	C_macro	4	18	0	1	18.2475	3.0226	1.2916	5.0343
C_250_4	C	macro	C_macro	4	18	1	1	20.3339	4.4789	2.0847	7.9778
C_250_4	C	macro	C_macro	4	18	2	1	27.6266	3.8058	1.6976	5.3387
C_250_4	C	macro	C_macro	4	18	3	1	28.9106	5.3786	2.3774	7.8465
C_250_4	C	macro	C_macro	4	18	4	1	21.2104	4.6576	2.7568	5.2615
C_250_4	C	macro	C_macro	4	18	5	1	16.4499	5.9516	2.4414	6.429
C_250_4	C	macro	C_macro	4	18	6	1	12.1174	4.7534	1.494	5.8003
C_250_4	C	macro	C_macro	4	18	7	1	6.0003	3.5174	0.4377	0.8223
C_250_4	C	macro	C_macro	4	18	8	1	6.1652	1.9363	0.5748	1.567
C_250_4	C	macro	C_macro	4	18	9	1	9.127	2.0239	1.1203	1.5811
C_250_4	C	macro	C_macro	4	18	10	1	10.8414	2.4923	2.2587	2.4018
C_250_4	C	macro	C_macro	4	18	11	1	13.6214	2.9305	2.0989	3.1172
C_250_4	C	macro	C_macro	4	18	12	1	27.5358	6.2445	4.2906	10.4326
C_250_4	C	macro	C_macro	4	18	13	4	28.7427	8.6925	6.7514	11.5179
C_250_4	C	macro	C_macro	4	18	14	1	26.4659	7.3844	4.9395	9.3863
C_250_4	C	macro	C_macro	4	18	15	4	42.3825	8.0552	7.469	11.0605
C_250_4	C	macro	C_macro	4	18	16	4	32.4163	8.7681	5.1263	9.2709
C_250_4	C	macro	C_macro	4	18	17	1	26.1429	8.8726	4.9336	10.7486
C_250_4	C	macro	C_macro	4	18	18	1	22.1721	9.3563	6.236	8.3514
C_250_4	C	macro	C_macro	4	18	19	1	23.0065	8.7343	5.8652	9.4326
C_250_4	C	macro	C_macro	4	19	0	1	18.3574	3.4412	2.0733	8.8144
C_250_4	C	macro	C_macro	4	19	1	1	23.5192	5.4041	3.2391	13.3354
C_250_4	C	macro	C_macro	4	19	2	1	34.2535	5.2032	2.8407	9.2926
C_250_4	C	macro	C_macro	4	19	3	1	32.4534	5.561	2.5004	8.37
C_250_4	C	macro	C_macro	4	19	4	1	20.0546	4.8886	2.7041	6.6741
C_250_4	C	macro	C_macro	4	19	5	1	15.2264	4.4451	2.2186	3.5634
C_250_4	C	macro	C_macro	4	19	6	1	9.4441	3.8284	1.2709	4.1502
C_250_4	C	macro	C_macro	4	19	7	1	3.6314	2.5855	0.2488	0.3019
C_250_4	C	macro	C_macro	4	19	8	1	5.3973	1.447	0.3268	0.8152
C_250_4	C	macro	C_macro	4	19	9	1	6.008	2.0959	0.6883	1.6099
C_250_4	C	macro	C_macro	4	19	10	1	8.3348	2.6743	1.6636	2.4523
C_250_4	C	macro	C_macro	4	19	11	1	13.4948	3.251	2.251	2.8133
C_250_4	C	macro	C_macro	4	19	12	1	20.8395	6.0471	5.6568	8.6847
C_250_4	C	macro	C_macro	4	19	13	1	23.9286	6.3362	6.3274	7.3914
C_250_4	C	macro	C_macro	4	19	14	1	23.0166	6.8373	3.9897	6.2028
C_250_4	C	macro	C_macro	4	19	15	1	29.4785	9.0152	3.6281	8.9217
C_250_4	C	macro	C_macro	4	19	16	1	22.2637	7.5689	4.0467	6.2001
C_250_4	C	macro	C_macro	4	19	17	1	22.3717	7.2757	5.2491	7.4003
C_250_4	C	macro	C_macro	4	19	18	1	20.3303	9.2193	4.2497	7.798
C_250_4	C	macro	C_macro	4	19	19	1	23.5206	10.5463	6.0055	8.857
C_250_4	C	macro	C_macro	4	20	0	1	17.2366	4.1152	1.474	6.7044
C_250_4	C	macro	C_macro	4	20	1	1	26.5118	5.1363	2.5353	8.8227
C_250_4	C	macro	C_macro	4	20	2	3	32.2477	6.6755	3.7249	16.7834
C_250_4	C	macro	C_macro	4	20	3	1	28.3033	5.8221	2.1919	6.8515
C_250_4	C	macro	C_macro	4	20	4	1	20.7811	5.4185	2.5099	8.164
C_250_4	C	macro	C_macro	4	20	5	1	16.378	4.3044	2.4354	3.1661
C_250_4	C	macro	C_macro	4	20	6	1	8.8922	3.0446	1.3177	4.0933
C_250_4	C	macro	C_macro	4	20	7	1	1.8153	1.2357	0.13	0.3074
C_250_4	C	macro	C_macro	4	20	8	1	3.7209	1.0289	0.09928	0.1565
C_250_4	C	macro	C_macro	4	20	9	1	5.1202	0.6774	0.1864	0.264
C_250_4	C	macro	C_macro	4	20	10	1	7.398	2.0714	0.4731	0.8306
C_250_4	C	macro	C_macro	4	20	11	1	11.4226	4.1285	2.6904	3.0678
C_250_4	C	macro	C_macro	4	20	12	1	20.3616	6.1407	7.4489	7.3591
C_250_4	C	macro	C_macro	4	20	13	1	22.4598	6.3482	4.5562	8.1593
C_250_4	C	macro	C_macro	4	20	14	1	20.9998	5.8294	3.0781	7.8685
C_250_4	C	macro	C_macro	4	20	15	1	16.6253	5.0596	2.0033	4.1809
C_250_4	C	macro	C_macro	4	20	16	1	16.0454	4.6993	2.2524	2.4889
C_250_4	C	macro	C_macro	4	20	17	1	16.677	5.5576	3.4911	6.3277
C_250_4	C	macro	C_macro	4	20	18	1	24.5922	7.8891	4.0539	9.2325
C_250_4	C	macro	C_macro	4	20	19	4	29.9259	9.8998	6.4964	14.3768
C_53_1	C	micro	C_micro	1	0	0	1	-6.6926	0.01238	0.01218	0.09785
C_53_1	C	micro	C_micro	1	0	1	1	-6.0807	0.2479	0.03765	0.1672
C_53_1	C	micro	C_micro	1	0	2	1	-6.5451	0.1567	0.02584	0.173
C_53_1	C	micro	C_micro	1	0	3	1	-5.0502	0.1936	0.002343	0.1696
C_53_1	C	micro	C_micro	1	0	4	1	-4.4251	0.08248	-0.01113	0.09781
C_53_1	C	micro	C_micro	1	0	5	1	-3.6085	0.1193	0.002829	-0.01785
C_53_1	C	micro	C_micro	1	0	6	1	-2.3661	0.01999	-0.01166	-0.02962
C_53_1	C	micro	C_micro	1	0	7	1	-2.061	0.06137	-0.01129	0.0265
C_53_1	C	micro	C_micro	1	0	8	1	-1.8583	0.1066	0.004551	0.1236
C_53_1	C	micro	C_micro	1	0	9	1	0.1719	0.2207	0.02781	0.2194
C_53_1	C	micro	C_micro	1	0	10	1	0.5667	0.2095	0.1099	0.3912
C_53_1	C	micro	C_micro	1	1	0	1	-7.8045	0.1602	0.006008	0.07382
C_53_1	C	micro	C_micro	1	1	1	1	-6.6822	0.2226	0.006797	0.1319
C_53_1	C	micro	C_micro	1	1	2	1	-6.2428	0.1934	0.003259	0.2197
C_53_1	C	micro	C_micro	1	1	3	1	-5.5884	0.1192	-0.009047	0.1669
C_53_1	C	micro	C_micro	1	1	4	1	-4.0966	0.1644	0.008967	0.0971
C_53_1	C	micro	C_micro	1	1	5	1	-3.5014	0.05403	-0.03945	0.00183
C_53_1	C	micro	C_micro	1	1	6	1	-2.7728	0.05371	-0.004989	-0.02253
C_53_1	C	micro	C_micro	1	1	7	1	-2.4937	0.06489	0.01794	0.04526
C_53_1	C	micro	C_micro	1	1	8	1	-1.7257	0.2	0.02972	0.1909
C_53_1	C	micro	C_micro	1	1	9	1	0.3574	0.2248	0.1181	0.4249
C_53_1	C	micro	C_micro	1	1	10	1	1.7898	0.7588	0.7195	1.9346
C_53_1	C	micro	C_micro	1	2	0	1	-7.0667	0.1005	0.0271	0.009585
C_53_1	C	micro	C_micro	1	2	1	1	-7.0468	0.1847	-0.006642	0.2053
C_53_1	C	micro	C_micro	1	2	2	1	-6.808	0.1789	0.0122	0.1647
C_53_1	C	micro	C_micro	1	2	3	1	-5.7167	0.1933	-0.01512	0.1956
C_53_1	C	micro	C_micro	1	2	4	1	-4.4806	0.1045	0.01059	0.1143
C_53_1	C	micro	C_micro	1	2	5	1	-3.6154	0.005472	0.02466	0.01786
C_53_1	C	micro	C_micro	1	2	6	1	-1.7228	0.03896	0.01298	0.03002
C_53_1	C	micro	C_micro	1	2	7	1	-2.9851	0.1381	0.001996	0.1103
C_53_1	C	micro	C_micro	1	2	8	1	-1.0733	0.2275	0.1382	0.294
C_53_1	C	micro	C_micro	1	2	9	1	0.3658	0.8874	0.7179	2.3158
C_53_1	C	micro	C_micro	1	2	10	1	0.6998	1.0928	0.8724	2.6945
C_53_1	C	micro	C_micro	1	3	0	1	-7.1503	0.1773	0.04426	0.05383
C_53_1	C	micro	C_micro	1	3	1	1	-7.0064	0.1967	0.03777	0.1921
C_53_1	C	micro	C_micro	1	3	2	1	-6.7329	0.2397	0.007525	0.08832
C_53_1	C	micro	C_micro	1	3	3	1	-5.3456	0.203	-0.02391	0.1474
C_53_1	C	micro	C_micro	1	3	4	1	-3.8576	0.1781	-0.02321	0.08834
C_53_1	C	micro	C_micro	1	3	5	1	-4.0282	0.0767	0.007885	0.04916
C_53_1	C	micro	C_micro	1	3	6	1	-1.7969	0.02618	0.01869	0.01708
C_53_1	C	micro	C_micro	1	3	7	1	-2.5424	0.2296	-0.001755	0.02443
C_53_1	C	micro	C_micro	1	3	8	1	-0.6535	0.2634	0.1634	0.3472
C_53_1	C	micro	C_micro	1	3	9	1	0.8048	1.2332	1.0347	2.6577
C_53_1	C	micro	C_micro	1	3	10	1	1.3505	0.6526	0.2887	0.9835
C_53_1	C	micro	C_micro	1	4	0	1	-5.4332	0.5536	0.2392	0.8644
C_53_1	C	micro	C_micro	1	4	1	1	-6.8318	0.4621	0.1237	0.6692
C_53_1	C	micro	C_micro	1	4	2	1	-7.5935	0.2438	0.1462	0.4717
C_53_1	C	micro	C_micro	1	4	3	1	-5.5453	0.262	-0.03982	0.1294
C_53_1	C	micro	C_micro	1	4	4	1	-4.3035	0.1776	0.02909	0.1254
C_53_1	C	micro	C_micro	1	4	5	1	-3.1006	0.1453	-0.04424	0.04307
C_53_1	C	micro	C_micro	1	4	6	1	-1.5841	0.1503	-0.005278	0.04764
C_53_1	C	micro	C_micro	1	4	7	1	-2.5898	0.2867	0.01541	0.05708
C_53_1	C	micro	C_micro	1	4	8	1	1.2577	0.5842	0.1315	0.662
C_53_1	C	micro	C_micro	1	4	9	1	0.7526	1.4241	1.3508	3.4821
C_53_1	C	micro	C_micro	1	4	10	1	1.7762	0.2693	0.06709	0.2798
C_53_1	C	micro	C_micro	1	5	0	1	-5.5453	0.6941	0.3139	1.0649
C_53_1	C	micro	C_micro	1	5	1	1	-3.7999	1.2872	1.0876	4.0364
C_53_1	C	micro	C_micro	1	5	2	1	-5.2147	0.7097	0.4697	1.7342
C_53_1	C	micro	C_micro	1	5	3	1	-6.3606	0.4155	0.08435	0.1712
C_53_1	C	micro	C_micro	1	5	4	1	-3.6832	0.3029	-0.01938	0.1106
C_53_1	C	micro	C_micro	1	5	5	1	-2.0979	0.111	-0.005194	0.003447
C_53_1	C	micro	C_micro	1	5	6	1	-0.8704	0.1159	-0.01527	0.02595
C_53_1	C	micro	C_micro	1	5	7	1	-1.5547	0.4021	0.01468	0.04798
C_53_1	C	micro	C_micro	1	5	8	1	1.9756	1.0008	0.4141	0.9259
C_53_1	C	micro	C_micro	1	5	9	1	0.4946	1.6115	1.06	2.9995
C_53_1	C	micro	C_micro	1	5	10	1	0.8225	0.1943	0.07281	0.1877
C_53_1	C	micro	C_micro	1	6	0	1	-6.5853	0.3824	0.1591	0.131
C_53_1	C	micro	C_micro	1	6	1	1	-4.5554	0.8877	0.407	1.6335
C_53_1	C	micro	C_micro	1	6	2	1	-3.4544	1.4581	1.4517	5.5812
C_53_1	C	micro	C_micro	1	6	3	1	-2.3819	0.542	0.391	1.0028
C_53_1	C	micro	C_micro	1	6	4	1	-4.0128	0.3793	0.1012	0.4211
C_53_1	C	micro	C_micro	1	6	5	1	-0.5274	0.3318	0.04259	0.05419
C_53_1	C	micro	C_micro	1	6	6	1	-0.1402	0.5161	0.1024	0.2527
C_53_1	C	micro	C_micro	1	6	7	1	0.3363	0.6975	0.2318	0.536
C_53_1	C	micro	C_micro	1	6	8	1	3.5326	1.2327	0.8412	2.218
C_53_1	C	micro	C_micro	1	6	9	1	0.9129	1.4922	1.3801	3.6634
C_53_1	C	micro	C_micro	1	6	10	1	0.9703	0.3178	0.04123	0.2123
C_53_1	C	micro	C_micro	1	7	0	1	-6.4799	0.6619	0.06035	0.1462
C_53_1	C	micro	C_micro	1	7	1	1	-5.1354	0.479	0.2083	0.5698
C_53_1	C	micro	C_micro	1	7	2	1	-4.4084	1.3485	1.0671	3.1269
C_53_1	C	micro	C_micro	1	7	3	5	2.4175	1.281	1.1472	3.9769
C_53_1	C	micro	C_micro	1	7	4	1	1.1123	0.864	0.4998	1.3352
C_53_1	C	micro	C_micro	1	7	5	1	2.5548	0.7363	0.3834	1.1024
C_53_1	C	micro	C_micro	1	7	6	1	2.1002	1.29	0.7544	1.6547
C_53_1	C	micro	C_micro	1	7	7	3	3.8191	1.8313	1.1589	2.6647
C_53_1	C	micro	C_micro	1	7	8	3	5.3986	3.3955	2.8578	7.3202
C_53_1	C	micro	C_micro	1	7	9	1	1.0985	1.2771	0.5011	1.9638
C_53_1	C	micro	C_micro	1	7	10	1	0.6594	0.4978	0.03013	0.132
C_53_1	C	micro	C_micro	1	8	0	1	-6.0651	0.4236	0.04582	0.2065
C_53_1	C	micro	C_micro	1	8	1	1	-5.2733	0.514	0.188	0.512
C_53_1	C	micro	C_micro	1	8	2	1	-2.0034	1.2954	0.7722	1.6307
C_53_1	C	micro	C_micro	1	8	3	3	4.9317	1.8872	1.4884	3.846
C_53_1	C	micro	C_micro	1	8	4	3	3.6522	1.4423	1.0904	2.8875
C_53_1	C	micro	C_micro	1	8	5	4	7.9011	2.4699	2.1722	4.8852
C_53_1	C	micro	C_micro	1	8	6	3	10.3318	2.7788	2.2278	5.1348
C_53_1	C	micro	C_micro	1	8	7	3	12.7259	3.4766	2.5347	6.1031
C_53_1	C	micro	C_micro	1	8	8	4	14.3801	7.5055	7.4744	15.4043
C_53_1	C	micro	C_micro	1	8	9	1	2.5065	1.2807	0.2968	1.2695
C_53_1	C	micro	C_micro	1	8	10	1	0.5875	0.9018	-0.0994	0.2884
C_53_1	C	micro	C_micro	1	9	0	1	-4.2967	0.2804	0.1026	0.2351
C_53_1	C	micro	C_micro	1	9	1	1	-5.1176	0.6767	0.2225	0.5562
C_53_1	C	micro	C_micro	1	9	2	1	-0.7324	1.1367	0.7437	1.708
C_53_1	C	micro	C_micro	1	9	3	6	7.816	2.5751	2.1291	5.5745
C_53_1	C	micro	C_micro	1	9	4	4	10.0572	2.0532	1.9173	4.9024
C_53_1	C	micro	C_micro	1	9	5	4	16.172	3.7437	3.9316	9.0849
C_53_1	C	micro	C_micro	1	9	6	4	21.8959	4.9253	5.1845	11.8759
C_53_1	C	micro	C_micro	1	9	7	4	25.9715	6.0281	6.7012	14.1931
C_53_1	C	micro	C_micro	1	9	8	4	25.0827	8.2951	7.5986	17.3612
C_53_1	C	micro	C_micro	1	9	9	4	9.8114	3.5479	5.2051	8.1112
C_53_1	C	micro	C_micro	1	9	10	1	0.6473	1.0868	0.281	1.3366
C_53_1	C	micro	C_micro	1	10	0	1	-5.303	0.2709	0.0655	0.2368
C_53_1	C	micro	C_micro	1	10	1	1	-4.3915	0.7103	0.1834	0.4868
C_53_1	C	micro	C_micro	1	10	2	1	-0.4901	1.4301	0.7421	1.6021
C_53_1	C	micro	C_micro	1	10	3	3	7.965	3.0026	2.3252	5.8189
C_53_1	C	micro	C_micro	1	10	4	4	14.0961	3.0687	2.6366	7.5729
C_53_1	C	micro	C_micro	1	10	5	4	17.9383	3.9418	4.0645	11.1777
C_53_1	C	micro	C_micro	1	10	6	2	24.4659	5.1721	3.4799	9.1765
C_53_1	C	micro	C_micro	1	10	7	3	25.9192	6.282	4.9889	13.3371
C_53_1	C	micro	C_micro	1	10	8	2	25.5983	5.6404	4.6654	11.4221
C_53_1	C	micro	C_micro	1	10	9	6	18.2962	6.4206	6.7307	17.7556
C_53_1	C	micro	C_micro	1	10	10	5	2.8124	1.8508	2.179	6.3049
C_53_1	C	micro	C_micro	1	11	0	1	-6.5947	0.3204	0.06652	0.1928
C_53_1	C	micro	C_micro	1	11	1	1	-4.7818	0.5667	0.1909	0.4324
C_53_1	C	micro	C_micro	1	11	2	1	-0.2467	1.4974	0.6285	1.2314
C_53_1	C	micro	C_micro	1	11	3	3	6.9274	2.0465	1.3682	2.938
C_53_1	C	micro	C_micro	1	11	4	2	8.9424	1.93	1.2792	2.794
C_53_1	C	micro	C_micro	1	11	5	2	14.9083	3.032	1.8072	3.9724
C_53_1	C	micro	C_micro	1	11	6	2	19.8997	3.343	2.1194	5.033
C_53_1	C	micro	C_micro	1	11	7	2	20.4487	4.8553	3.2796	7.3721
C_53_1	C	micro	C_micro	1	11	8	2	22.0714	5.1057	3.6357	7.5198
C_53_1	C	micro	C_micro	1	11	9	4	21.2372	5.3125	5.2177	13.0948
C_53_1	C	micro	C_micro	1	11	10	6	7.6674	3.0653	2.479	7.7488
C_53_1	C	micro	C_micro	1	12	0	1	-5.1887	0.375	0.04634	0.08647
C_53_1	C	micro	C_micro	1	12	1	1	-4.3446	0.365	0.1768	0.3444
C_53_1	C	micro	C_micro	1	12	2	1	-0.6345	1.0409	0.4555	1.2733
C_53_1	C	micro	C_micro	1	12	3	3	3.9917	1.5972	0.945	2.6039
C_53_1	C	micro	C_micro	1	12	4	2	7.729	1.3947	0.8308	1.723
C_53_1	C	micro	C_micro	1	12	5	2	14.3838	2.3539	1.6572	4.3899
C_53_1	C	micro	C_micro	1	12	6	2	24.6927	3.8309	3.367	8.0007
C_53_1	C	micro	C_micro	1	12	7	2	26.6291	4.4379	3.4302	6.8744
C_53_1	C	micro	C_micro	1	12	8	2	27.4952	5.7927	4.6138	10.4597
C_53_1	C	micro	C_micro	1	12	9	3	19.444	4.9424	3.93	10.1083
C_53_1	C	micro	C_micro	1	12	10	2	11.418	2.3164	1.3853	3.8648
C_53_1	C	micro	C_micro	1	13	0	1	-6.3706	0.2302	0.03415	0.1416
C_53_1	C	micro	C_micro	1	13	1	1	-5.6157	0.3618	0.08621	0.3034
C_53_1	C	micro	C_micro	1	13	2	1	-5.1575	0.638	0.2473	0.6008
C_53_1	C	micro	C_micro	1	13	3	1	3.1875	1.1752	0.8688	1.9414
C_53_1	C	micro	C_micro	1	13	4	2	8.2421	1.3467	0.881	2.2897
C_53_1	C	micro	C_micro	1	13	5	2	11.4545	2.7362	1.9936	4.9086
C_53_1	C	micro	C_micro	1	13	6	2	21.2379	4.5574	1.9758	5.3787
C_53_1	C	micro	C_micro	1	13	7	2	30.8639	5.2923	3.687	8.4444
C_53_1	C	micro	C_micro	1	13	8	2	27.8839	5.4816	4.7061	12.8079
C_53_1	C	micro	C_micro	1	13	9	3	14.392	3.9651	2.4141	5.4625
C_53_1	C	micro	C_micro	1	13	10	3	6.2598	2.0624	0.7008	1.9013
C_53_1	C	micro	C_micro	1	14	0	1	-6.677	0.1773	0.01748	0.0785
C_53_1	C	micro	C_micro	1	14	1	1	-5.6317	0.3465	0.09723	0.218
C_53_1	C	micro	C_micro	1	14	2	1	-5.2845	0.4543	0.1438	0.3506
C_53_1	C	micro	C_micro	1	14	3	1	1.217	1.0291	0.4569	1.3153
C_53_1	C	micro	C_micro	1	14	4	2	9.3843	1.9026	1.4641	3.9595
C_53_1	C	micro	C_micro	1	14	5	2	9.3882	1.9903	1.449	3.6148
C_53_1	C	micro	C_micro	1	14	6	2	11.5556	2.1996	1.4391	3.2359
C_53_1	C	micro	C_micro	1	14	7	2	17.0079	3.0671	2.0618	4.8721
C_53_1	C	micro	C_micro	1	14	8	2	18.4327	3.7336	3.1825	8.804
C_53_1	C	micro	C_micro	1	14	9	2	11.1771	2.3684	1.6874	3.9709
C_53_1	C	micro	C_micro	1	14	10	1	4.9765	1.2116	0.4401	1.0959
C_53_1	C	micro	C_micro	1	15	0	1	-5.9769	0.165	0.02082	0.1076
C_53_1	C	micro	C_micro	1	15	1	1	-5.9097	0.3406	0.06368	0.178
C_53_1	C	micro	C_micro	1	15	2	1	-5.9466	0.3173	0.05503	0.2787
C_53_1	C	micro	C_micro	1	15	3	1	-1.8187	0.5705	0.1567	0.467
C_53_1	C	micro	C_micro	1	15	4	3	3.1537	1.5405	0.9279	2.8341
C_53_1	C	micro	C_micro	1	15	5	3	11.5358	2.6553	2.2211	6.7188
C_53_1	C	micro	C_micro	1	15	6	3	13.0669	3.2003	2.7012	6.9459
C_53_1	C	micro	C_micro	1	15	7	4	13.813	3.0125	3.3734	6.6905
C_53_1	C	micro	C_micro	1	15	8	2	16.1513	3.1678	2.6488	7.3249
C_53_1	C	micro	C_micro	1	15	9	6	6.8816	2.3575	2.2058	6.6603
C_53_1	C	micro	C_micro	1	15	10	1	4.4276	0.8581	0.1921	0.6723
C_53_1	C	micro	C_micro	1	16	0	1	-7.0287	0.16	-0.008185	0.05462
C_53_1	C	micro	C_micro	1	16	1	1	-6.3733	0.2555	0.0473	0.1649
C_53_1	C	micro	C_micro	1	16	2	1	-5.6457	0.4377	0.04092	0.261
C_53_1	C	micro	C_micro	1	16	3	1	-4.9465	0.3015	0.05661	0.3145
C_53_1	C	micro	C_micro	1	16	4	1	-1.2301	0.5818	0.1731	0.565
C_53_1	C	micro	C_micro	1	16	5	6	2.4464	1.7422	1.4193	3.9177
C_53_1	C	micro	C_micro	1	16	6	3	6.5637	2.9152	1.851	5.9859
C_53_1	C	micro	C_micro	1	16	7	5	6.2563	2.3129	1.5247	5.4047
C_53_1	C	micro	C_micro	1	16	8	3	5.23	2.007	1.5852	4.3193
C_53_1	C	micro	C_micro	1	16	9	3	4.6051	1.1573	0.5857	2.0555
C_53_1	C	micro	C_micro	1	16	10	1	3.0575	0.25	0.1527	0.3595
C_53_1	C	micro	C_micro	1	17	0	1	-6.5074	0.1608	0.0129	0.04855
C_53_1	C	micro	C_micro	1	17	1	1	-6.618	0.2583	0.008531	0.1193
C_53_1	C	micro	C_micro	1	17	2	1	-6.321	0.2431	0.02674	0.2329
C_53_1	C	micro	C_micro	1	17	3	1	-5.4282	0.4139	0.0364	0.2349
C_53_1	C	micro	C_micro	1	17	4	1	-4.6232	0.4842	0.02984	0.2206
C_53_1	C	micro	C_micro	1	17	5	1	-1.4845	0.7603	0.1572	0.251
C_53_1	C	micro	C_micro	1	17	6	1	0.8104	0.625	0.2728	0.5426
C_53_1	C	micro	C_micro	1	17	7	1	0.9274	0.3762	0.2241	0.6758
C_53_1	C	micro	C_micro	1	17	8	1	0.9578	0.2773	0.1516	0.5332
C_53_1	C	micro	C_micro	1	17	9	1	1.2093	0.2904	0.1186	0.3172
C_53_1	C	micro	C_micro	1	17	10	1	1.024	0.2396	0.04199	0.1708
C_53_2	C	micro	C_micro	2	0	0	1	-7.7107	0.1779	0.01908	0.04941
C_53_2	C	micro	C_micro	2	0	1	1	-7.7727	0.1451	0.0341	0.2071
C_53_2	C	micro	C_micro	2	0	2	1	-7.359	0.1866	0.05239	0.2303
C_53_2	C	micro	C_micro	2	0	3	1	-7.8642	0.2468	0.04877	0.1317
C_53_2	C	micro	C_micro	2	0	4	1	-8.043	0.1465	0.08577	0.1631
C_53_2	C	micro	C_micro	2	0	5	1	-7.0114	0.314	0.01375	-0.09851
C_53_2	C	micro	C_micro	2	0	6	1	-8.6006	0.257	0.0517	0.06775
C_53_2	C	micro	C_micro	2	0	7	1	-8.0828	0.2589	0.02112	0.1677
C_53_2	C	micro	C_micro	2	0	8	1	-8.6896	0.2757	0.0468	0.1667
C_53_2	C	micro	C_micro	2	0	9	1	-8.495	0.2444	0.004445	0.1753
C_53_2	C	micro	C_micro	2	0	10	1	-7.8954	0.1147	0.0376	0.05041
C_53_2	C	micro	C_micro	2	0	11	1	-6.9185	-0.006746	-0.000815	0.00391
C_53_2	C	micro	C_micro	2	1	0	1	-7.1952	0.2729	0.02455	0.05093
C_53_2	C	micro	C_micro	2	1	1	1	-6.813	0.1865	0.06825	0.1487
C_53_2	C	micro	C_micro	2	1	2	1	-7.7422	0.2956	0.06584	0.2301
C_53_2	C	micro	C_micro	2	1	3	1	-6.1809	0.5596	0.1556	0.4444
C_53_2	C	micro	C_micro	2	1	4	1	-6.3062	0.7775	0.3106	0.9183
C_53_2	C	micro	C_micro	2	1	5	1	-7.672	0.2697	0.07965	0.2252
C_53_2	C	micro	C_micro	2	1	6	1	-8.0552	0.3622	0.01953	0.01823
C_53_2	C	micro	C_micro	2	1	7	1	-8.6511	0.1771	0.02468	0.2083
C_53_2	C	micro	C_micro	2	1	8	1	-9.0212	0.1282	0.04817	0.1771
C_53_2	C	micro	C_micro	2	1	9	1	-7.6487	0.2389	0.06933	0.1605
C_53_2	C	micro	C_micro	2	1	10	1	-8.314	0.2138	0.01006	0.06152
C_53_2	C	micro	C_micro	2	1	11	1	-6.8986	0.1698	-0.0122	0.03179
C_53_2	C	micro	C_micro	2	2	0	1	-7.3955	0.157	-0.01587	-0.000131
C_53_2	C	micro	C_micro	2	2	1	1	-7.4286	0.2544	0.05399	0.2022
C_53_2	C	micro	C_micro	2	2	2	1	-7.6306	0.3822	0.06284	0.2375
C_53_2	C	micro	C_micro	2	2	3	1	-6.2568	0.7447	0.1724	0.5342
C_53_2	C	micro	C_micro	2	2	4	1	-4.9304	2.0419	0.89	2.3583
C_53_2	C	micro	C_micro	2	2	5	1	-5.9346	0.9914	0.4488	0.8229
C_53_2	C	micro	C_micro	2	2	6	1	-7.8844	0.318	0.02583	-0.002315
C_53_2	C	micro	C_micro	2	2	7	1	-8.3789	0.461	0.02788	0.1264
C_53_2	C	micro	C_micro	2	2	8	1	-7.3844	0.2391	0.04523	0.1567
C_53_2	C	micro	C_micro	2	2	9	1	-8.2591	0.2709	0.03363	0.226
C_53_2	C	micro	C_micro	2	2	10	1	-8.4594	0.1693	0.0707	0.09979
C_53_2	C	micro	C_micro	2	2	11	1	-6.614	0.1073	0.04107	0.04447
C_53_2	C	micro	C_micro	2	3	0	1	-7.3685	0.1352	0.05383	0.05686
C_53_2	C	micro	C_micro	2	3	1	1	-6.7277	0.3148	0.05294	0.1734
C_53_2	C	micro	C_micro	2	3	2	1	-7.8442	0.455	0.1337	0.311
C_53_2	C	micro	C_micro	2	3	3	1	-4.5993	0.7104	0.2221	0.6008
C_53_2	C	micro	C_micro	2	3	4	1	-4.7804	1.683	0.9066	2.254
C_53_2	C	micro	C_micro	2	3	5	1	-5.2719	1.8359	1.1665	3.25
C_53_2	C	micro	C_micro	2	3	6	1	-7.9456	0.6021	0.1325	0.3173
C_53_2	C	micro	C_micro	2	3	7	1	-8.5653	0.5604	0.00445	0.2583
C_53_2	C	micro	C_micro	2	3	8	1	-7.876	0.2856	0.06731	0.1511
C_53_2	C	micro	C_micro	2	3	9	1	-7.6717	0.2615	0.03085	0.1931
C_53_2	C	micro	C_micro	2	3	10	1	-7.7982	0.288	0.00558	0.0886
C_53_2	C	micro	C_micro	2	3	11	1	-6.7593	0.1965	0.02995	0.09116
C_53_2	C	micro	C_micro	2	4	0	1	-7.1287	0.2054	0.05475	0.07743
C_53_2	C	micro	C_micro	2	4	1	1	-6.7194	0.3067	0.08395	0.2209
C_53_2	C	micro	C_micro	2	4	2	1	-6.6793	0.5161	0.1228	0.3966
C_53_2	C	micro	C_micro	2	4	3	1	-5.0426	1.5106	0.5735	1.4519
C_53_2	C	micro	C_micro	2	4	4	3	-0.7481	1.593	1.2568	2.8449
C_53_2	C	micro	C_micro	2	4	5	4	-1.9941	2.3042	2.3873	4.9164
C_53_2	C	micro	C_micro	2	4	6	1	-4.4151	1.342	0.6878	2.1409
C_53_2	C	micro	C_micro	2	4	7	1	-6.4742	0.6817	0.3655	0.8337
C_53_2	C	micro	C_micro	2	4	8	1	-7.3218	0.5094	0.0171	0.1874
C_53_2	C	micro	C_micro	2	4	9	1	-7.8805	0.2426	0.03628	0.1707
C_53_2	C	micro	C_micro	2	4	10	1	-7.3231	0.2608	0.06956	0.1193
C_53_2	C	micro	C_micro	2	4	11	1	-6.2491	0.226	-0.006128	0.04534
C_53_2	C	micro	C_micro	2	5	0	1	-7.2055	0.1747	0.05169	0.09363
C_53_2	C	micro	C_micro	2	5	1	1	-6.4023	0.3261	0.1212	0.2608
C_53_2	C	micro	C_micro	2	5	2	1	-5.7845	0.7548	0.2082	0.5223
C_53_2	C	micro	C_micro	2	5	3	1	-3.8205	1.9218	0.5893	1.3341
C_53_2	C	micro	C_micro	2	5	4	3	0.1546	3.8632	1.471	3.2803
C_53_2	C	micro	C_micro	2	5	5	3	2.1867	2.4896	2.1122	6.039
C_53_2	C	micro	C_micro	2	5	6	3	1.2918	2.3118	2.071	5.7826
C_53_2	C	micro	C_micro	2	5	7	5	-3.147	1.7722	1.3977	3.9361
C_53_2	C	micro	C_micro	2	5	8	1	-7.9039	0.3312	0.0299	0.2538
C_53_2	C	micro	C_micro	2	5	9	1	-8.1097	0.5142	0.05311	0.142
C_53_2	C	micro	C_micro	2	5	10	1	-6.9268	0.3015	0.05765	0.08913
C_53_2	C	micro	C_micro	2	5	11	1	-7.1613	0.2153	0.04784	0.01182
C_53_2	C	micro	C_micro	2	6	0	1	-5.9046	0.3286	0.07756	0.1482
C_53_2	C	micro	C_micro	2	6	1	1	-4.6484	0.4594	0.2194	0.4768
C_53_2	C	micro	C_micro	2	6	2	1	-4.2537	1.3074	0.5394	1.2999
C_53_2	C	micro	C_micro	2	6	3	3	-1.2011	1.4591	0.9902	2.4398
C_53_2	C	micro	C_micro	2	6	4	3	3.928	2.7164	1.4868	3.2198
C_53_2	C	micro	C_micro	2	6	5	2	7.7621	2.6359	2.3339	5.627
C_53_2	C	micro	C_micro	2	6	6	2	5.9617	2.5438	1.8028	5.0575
C_53_2	C	micro	C_micro	2	6	7	3	1.5921	2.6554	2.3723	6.8822
C_53_2	C	micro	C_micro	2	6	8	1	-5.2393	1.1105	0.4458	1.0167
C_53_2	C	micro	C_micro	2	6	9	1	-8.0964	0.7364	0.08542	0.2824
C_53_2	C	micro	C_micro	2	6	10	1	-6.997	0.5469	0.008064	0.1268
C_53_2	C	micro	C_micro	2	6	11	1	-5.8862	0.1243	0.01793	-0.001614
C_53_2	C	micro	C_micro	2	7	0	1	-4.9851	0.4815	0.1779	0.3638
C_53_2	C	micro	C_micro	2	7	1	5	-2.3669	1.0235	0.6638	2.0267
C_53_2	C	micro	C_micro	2	7	2	3	-0.9459	1.5568	1.1711	2.6738
C_53_2	C	micro	C_micro	2	7	3	3	0.8935	1.8628	1.1756	3.0146
C_53_2	C	micro	C_micro	2	7	4	2	4.6647	2.5765	1.5337	3.5521
C_53_2	C	micro	C_micro	2	7	5	2	6.4057	2.879	1.5261	4.259
C_53_2	C	micro	C_micro	2	7	6	2	5.8242	2.5801	1.9556	5.8294
C_53_2	C	micro	C_micro	2	7	7	2	5.1914	2.5435	1.49	4.1016
C_53_2	C	micro	C_micro	2	7	8	5	-2.7816	1.2374	1.2632	3.2846
C_53_2	C	micro	C_micro	2	7	9	1	-6.4161	0.9672	0.2919	0.4003
C_53_2	C	micro	C_micro	2	7	10	1	-7.5933	0.4333	0.08926	0.301
C_53_2	C	micro	C_micro	2	7	11	1	-6.8143	0.4093	-0.002434	-0.01452
C_53_2	C	micro	C_micro	2	8	0	1	-4.2744	0.7174	0.2836	0.6622
C_53_2	C	micro	C_micro	2	8	1	3	1.6858	2.0565	1.3044	3.6398
C_53_2	C	micro	C_micro	2	8	2	2	6.5717	2.3253	2.1487	4.7261
C_53_2	C	micro	C_micro	2	8	3	2	3.4678	1.8512	1.0598	2.9556
C_53_2	C	micro	C_micro	2	8	4	2	3.7806	1.9463	0.9972	2.4405
C_53_2	C	micro	C_micro	2	8	5	2	7.4101	1.7174	1.0712	2.1112
C_53_2	C	micro	C_micro	2	8	6	3	2.3907	2.0504	1.375	2.9551
C_53_2	C	micro	C_micro	2	8	7	3	1.3825	2.0564	1.1025	3.5897
C_53_2	C	micro	C_micro	2	8	8	3	1.102	3.0482	1.5038	3.5853
C_53_2	C	micro	C_micro	2	8	9	3	-0.6188	1.9149	1.0856	3.636
C_53_2	C	micro	C_micro	2	8	10	1	-5.4947	1.1068	0.3484	0.8927
C_53_2	C	micro	C_micro	2	8	11	1	-6.2344	0.4374	0.0527	0.08871
C_53_2	C	micro	C_micro	2	9	0	1	-3.0176	1.0889	0.6167	1.14
C_53_2	C	micro	C_micro	2	9	1	3	4.2279	2.7523	1.7214	4.1506
C_53_2	C	micro	C_micro	2	9	2	2	14.9879	3.9488	3.4244	7.5362
C_53_2	C	micro	C_micro	2	9	3	2	8.3939	2.789	2.2554	6.2022
C_53_2	C	micro	C_micro	2	9	4	2	3.1996	1.8013	0.6287	2.0427
C_53_2	C	micro	C_micro	2	9	5	2	7.8693	2.4698	1.5571	4.1313
C_53_2	C	micro	C_micro	2	9	6	2	8.2095	2.5683	1.8144	4.8308
C_53_2	C	micro	C_micro	2	9	7	2	7.3327	2.3693	1.1653	2.7542
C_53_2	C	micro	C_micro	2	9	8	2	5.9686	2.8581	1.9654	4.6656
C_53_2	C	micro	C_micro	2	9	9	2	4.5549	2.3955	1.287	3.061
C_53_2	C	micro	C_micro	2	9	10	3	0.1724	1.8734	0.9031	2.1757
C_53_2	C	micro	C_micro	2	9	11	1	-6.6786	0.4035	0.1087	0.1846
C_53_2	C	micro	C_micro	2	10	0	1	-3.9274	1.1338	0.3346	0.5884
C_53_2	C	micro	C_micro	2	10	1	2	5.4363	3.3262	1.6283	3.8876
C_53_2	C	micro	C_micro	2	10	2	2	21.4612	5.5977	4.4908	11.5019
C_53_2	C	micro	C_micro	2	10	3	2	19.1375	4.739	5.3209	16.621
C_53_2	C	micro	C_micro	2	10	4	2	11.4031	2.7452	1.1822	3.4749
C_53_2	C	micro	C_micro	2	10	5	2	10.3134	3.2669	2.4043	5.7166
C_53_2	C	micro	C_micro	2	10	6	2	12.2278	2.8652	1.5955	3.8249
C_53_2	C	micro	C_micro	2	10	7	2	13.2256	3.6478	2.5985	6.1786
C_53_2	C	micro	C_micro	2	10	8	2	7.9002	3.5737	2.0644	5.1652
C_53_2	C	micro	C_micro	2	10	9	2	8.0274	3.427	1.2544	2.8872
C_53_2	C	micro	C_micro	2	10	10	3	4.028	2.7834	1.6938	3.2376
C_53_2	C	micro	C_micro	2	10	11	1	-6.6218	1.0234	0.1929	0.3221
C_53_2	C	micro	C_micro	2	11	0	1	-3.7242	1.2361	0.1994	0.5017
C_53_2	C	micro	C_micro	2	11	1	2	6.0685	3.8144	1.7422	5.2842
C_53_2	C	micro	C_micro	2	11	2	2	28.4597	6.1811	5.6523	13.8523
C_53_2	C	micro	C_micro	2	11	3	2	29.0907	5.9919	5.3259	15.7371
C_53_2	C	micro	C_micro	2	11	4	2	21.1853	4.8863	3.5373	9.4534
C_53_2	C	micro	C_micro	2	11	5	2	17.923	3.9588	3.2395	7.7934
C_53_2	C	micro	C_micro	2	11	6	2	18.3911	3.1696	2.0893	5.3935
C_53_2	C	micro	C_micro	2	11	7	2	16.9463	4.7257	3.4451	9.2615
C_53_2	C	micro	C_micro	2	11	8	2	15.6888	3.6689	2.5646	6.607
C_53_2	C	micro	C_micro	2	11	9	2	15.2068	3.5629	2.6596	7.3693
C_53_2	C	micro	C_micro	2	11	10	2	13.4911	3.7731	2.7694	6.1247
C_53_2	C	micro	C_micro	2	11	11	1	-1.9418	1.3061	0.5123	1.0677
C_53_2	C	micro	C_micro	2	12	0	1	-3.0122	1.1446	-0.07163	0.2373
C_53_2	C	micro	C_micro	2	12	1	2	15.1903	5.0988	1.4121	4.3274
C_53_2	C	micro	C_micro	2	12	2	2	36.7728	6.3898	6.6851	12.1959
C_53_2	C	micro	C_micro	2	12	3	2	27.6122	4.6833	3.6302	9.731
C_53_2	C	micro	C_micro	2	12	4	2	24.4941	4.9187	3.3665	8.7161
C_53_2	C	micro	C_micro	2	12	5	2	26.8071	5.4732	4.4598	12.5031
C_53_2	C	micro	C_micro	2	12	6	2	25.3772	4.7157	3.4076	8.3503
C_53_2	C	micro	C_micro	2	12	7	2	24.2283	4.4622	2.6389	6.8633
C_53_2	C	micro	C_micro	2	12	8	2	25.1063	3.8431	7.4827	10.0064
C_53_2	C	micro	C_micro	2	12	9	2	20.6917	5.2204	4.0059	10.2473
C_53_2	C	micro	C_micro	2	12	10	2	18.4901	4.4527	3.6218	7.8601
C_53_2	C	micro	C_micro	2	12	11	2	7.5714	1.8666	1.0434	2.7285
C_53_2	C	micro	C_micro	2	13	0	1	-3.1547	0.8997	0.08452	0.2818
C_53_2	C	micro	C_micro	2	13	1	2	8.2754	2.4508	0.8505	1.7184
C_53_2	C	micro	C_micro	2	13	2	2	26.1656	6.548	5.4395	20.4783
C_53_2	C	micro	C_micro	2	13	3	2	20.8409	3.8829	4.3066	9.7693
C_53_2	C	micro	C_micro	2	13	4	2	19.7185	3.7762	2.5879	6.2081
C_53_2	C	micro	C_micro	2	13	5	2	25.2048	5.076	3.2892	8.9111
C_53_2	C	micro	C_micro	2	13	6	2	26.0035	5.4381	3.9886	10.7819
C_53_2	C	micro	C_micro	2	13	7	2	27.1089	4.077	3.252	8.0748
C_53_2	C	micro	C_micro	2	13	8	2	23.3178	4.7225	2.0896	4.1525
C_53_2	C	micro	C_micro	2	13	9	2	14.4145	3.448	2.4111	4.3785
C_53_2	C	micro	C_micro	2	13	10	2	10.5157	2.7287	1.8515	2.4603
C_53_2	C	micro	C_micro	2	13	11	2	7.538	1.693	1.2811	3.65
C_53_2	C	micro	C_micro	2	14	0	1	-2.9565	1.0655	0.1898	0.4088
C_53_2	C	micro	C_micro	2	14	1	4	-0.1208	1.8832	0.9534	1.5163
C_53_2	C	micro	C_micro	2	14	2	2	10.8629	3.3809	1.7532	4.4169
C_53_2	C	micro	C_micro	2	14	3	2	16.4393	4.0658	2.6338	7.5606
C_53_2	C	micro	C_micro	2	14	4	2	16.0487	2.8754	1.8497	4.9148
C_53_2	C	micro	C_micro	2	14	5	2	16.746	3.1538	1.7547	3.9909
C_53_2	C	micro	C_micro	2	14	6	2	21.8933	4.3346	3.3057	8.1988
C_53_2	C	micro	C_micro	2	14	7	2	24.3624	4.1848	3.0966	7.9147
C_53_2	C	micro	C_micro	2	14	8	2	20.6045	3.1627	2.5883	5.9803
C_53_2	C	micro	C_micro	2	14	9	2	13.4375	2.9418	1.7354	3.584
C_53_2	C	micro	C_micro	2	14	10	2	6.3584	3.1865	1.9337	2.8537
C_53_2	C	micro	C_micro	2	14	11	2	5.3491	2.1847	1.2778	1.5931
C_53_2	C	micro	C_micro	2	15	0	1	-3.8767	0.6408	0.1707	0.3039
C_53_2	C	micro	C_micro	2	15	1	3	-1.1872	1.5189	0.7553	1.9526
C_53_2	C	micro	C_micro	2	15	2	2	8.1809	2.1407	1.532	3.6736
C_53_2	C	micro	C_micro	2	15	3	2	14.5636	2.5512	2.1058	5.4263
C_53_2	C	micro	C_micro	2	15	4	2	15.9494	3.0811	1.9954	5.3648
C_53_2	C	micro	C_micro	2	15	5	2	16.0154	2.7757	1.9096	4.6709
C_53_2	C	micro	C_micro	2	15	6	2	18.0644	3.6641	2.5714	6.0017
C_53_2	C	micro	C_micro	2	15	7	2	18.39	3.3866	2.6621	6.7943
C_53_2	C	micro	C_micro	2	15	8	2	13.6267	2.5385	1.6492	3.8629
C_53_2	C	micro	C_micro	2	15	9	2	8.3625	2.1729	1.4122	3.0788
C_53_2	C	micro	C_micro	2	15	10	3	2.7509	2.1832	1.5174	3.1244
C_53_2	C	micro	C_micro	2	15	11	4	-0.954	1.8525	1.3017	1.3672
C_53_2	C	micro	C_micro	2	16	0	1	-4.4359	0.5119	0.09498	0.1837
C_53_2	C	micro	C_micro	2	16	1	1	-4.0144	0.8599	0.3181	0.7218
C_53_2	C	micro	C_micro	2	16	2	3	2.1723	1.9979	1.1728	3.1897
C_53_2	C	micro	C_micro	2	16	3	2	7.9255	2.3038	1.5679	4.1453
C_53_2	C	micro	C_micro	2	16	4	2	15.6122	2.8414	1.9398	5.3401
C_53_2	C	micro	C_micro	2	16	5	2	19.3699	3.1577	2.2066	5.7995
C_53_2	C	micro	C_micro	2	16	6	2	19.8616	3.3368	2.7831	6.5571
C_53_2	C	micro	C_micro	2	16	7	2	15.7789	3.3057	2.504	6.7331
C_53_2	C	micro	C_micro	2	16	8	2	8.2122	2.5596	1.7039	4.6719
C_53_2	C	micro	C_micro	2	16	9	2	4.5774	1.7591	0.8516	2.0644
C_53_2	C	micro	C_micro	2	16	10	3	0.4887	1.3977	0.6743	1.4079
C_53_2	C	micro	C_micro	2	16	11	1	-2.856	1.0886	0.6173	0.9861
C_53_2	C	micro	C_micro	2	17	0	1	-5.6027	0.4198	0.07277	0.1074
C_53_2	C	micro	C_micro	2	17	1	1	-5.6376	0.4867	0.1107	0.3118
C_53_2	C	micro	C_micro	2	17	2	1	-3.1368	0.9377	0.5156	1.1033
C_53_2	C	micro	C_micro	2	17	3	3	2.0389	1.6272	0.9863	2.4472
C_53_2	C	micro	C_micro	2	17	4	2	11.8458	2.5772	1.489	3.689
C_53_2	C	micro	C_micro	2	17	5	2	18.6809	3.0111	1.8274	4.9829
C_53_2	C	micro	C_micro	2	17	6	2	21.2439	3.9374	2.6227	6.591
C_53_2	C	micro	C_micro	2	17	7	2	19.6416	4.226	3.448	9.2808
C_53_2	C	micro	C_micro	2	17	8	2	11.6993	2.4219	1.5649	4.299
C_53_2	C	micro	C_micro	2	17	9	3	1.1635	1.8966	1.0443	1.8783
C_53_2	C	micro	C_micro	2	17	10	1	-2.2089	1.3666	0.5771	1.1285
C_53_2	C	micro	C_micro	2	17	11	1	-4.3418	0.6917	0.1218	0.1568
C_53_2	C	micro	C_micro	2	18	0	1	-4.9753	0.2783	0.07092	0.09125
C_53_2	C	micro	C_micro	2	18	1	1	-5.13	0.4078	0.1323	0.1775
C_53_2	C	micro	C_micro	2	18	2	1	-4.8188	0.7498	0.1932	0.6045
C_53_2	C	micro	C_micro	2	18	3	3	-0.2569	1.4413	0.6851	1.9941
C_53_2	C	micro	C_micro	2	18	4	2	7.5797	1.7496	1.0828	2.6659
C_53_2	C	micro	C_micro	2	18	5	2	10.291	2.4862	1.4235	3.5316
C_53_2	C	micro	C_micro	2	18	6	2	15.7119	3.5424	2.2104	4.1866
C_53_2	C	micro	C_micro	2	18	7	2	19.7046	4.1025	3.6398	10.4261
C_53_2	C	micro	C_micro	2	18	8	2	15.0559	3.862	2.9878	7.5876
C_53_2	C	micro	C_micro	2	18	9	4	0.2548	1.7623	0.9846	1.5194
C_53_2	C	micro	C_micro	2	18	10	1	-4.7862	0.9918	0.4606	0.6468
C_53_2	C	micro	C_micro	2	18	11	1	-5.5798	0.3702	0.09325	0.1072
C_53_2	C	micro	C_micro	2	19	0	1	-5.44	0.1831	0.06602	0.09916
C_53_2	C	micro	C_micro	2	19	1	1	-5.9685	0.248	0.05377	0.1608
C_53_2	C	micro	C_micro	2	19	2	1	-6.0336	0.4429	0.1702	0.3757
C_53_2	C	micro	C_micro	2	19	3	1	-3.4022	0.9906	0.412	1.3793
C_53_2	C	micro	C_micro	2	19	4	3	3.3737	2.0321	1.5158	4.1466
C_53_2	C	micro	C_micro	2	19	5	2	5.2106	2.3702	1.1282	2.5952
C_53_2	C	micro	C_micro	2	19	6	2	8.7671	4.0487	2.7377	6.2347
C_53_2	C	micro	C_micro	2	19	7	2	16.0679	4.3486	3.9438	8.6501
C_53_2	C	micro	C_micro	2	19	8	2	12.8784	3.537	2.3821	5.9393
C_53_2	C	micro	C_micro	2	19	9	3	0.1547	1.2229	0.7898	2.1098
C_53_2	C	micro	C_micro	2	19	10	1	-6.5358	0.6091	0.2088	0.3122
C_53_2	C	micro	C_micro	2	19	11	1	-6.2943	0.3682	0.05211	0.1268
C_53_2	C	micro	C_micro	2	20	0	1	-5.2605	0.3358	0.0595	0.06848
C_53_2	C	micro	C_micro	2	20	1	1	-6.2577	0.2449	0.09259	0.1229
C_53_2	C	micro	C_micro	2	20	2	1	-7.4125	0.3342	0.0584	0.3198
C_53_2	C	micro	C_micro	2	20	3	1	-6.688	0.3509	0.1666	0.3483
C_53_2	C	micro	C_micro	2	20	4	1	-3.7253	1.3312	0.5906	1.6963
C_53_2	C	micro	C_micro	2	20	5	2	2.8305	1.3036	0.9036	2.3667
C_53_2	C	micro	C_micro	2	20	6	2	4.9895	2.7124	1.5756	3.9015
C_53_2	C	micro	C_micro	2	20	7	2	8.5506	3.1209	2.051	4.9404
C_53_2	C	micro	C_micro	2	20	8	3	3.2225	1.8596	1.3373	2.848
C_53_2	C	micro	C_micro	2	20	9	1	-3.2048	1.0608	0.3918	1.0433
C_53_2	C	micro	C_micro	2	20	10	1	-6.1085	0.4036	0.1274	0.2383
C_53_2	C	micro	C_micro	2	20	11	1	-7.3781	0.2611	0.04879	0.04764
C_53_2	C	micro	C_micro	2	21	0	1	-5.7831	0.196	-0.007192	0.01528
C_53_2	C	micro	C_micro	2	21	1	1	-6.6443	0.2221	0.088	0.06529
C_53_2	C	micro	C_micro	2	21	2	1	-7.9986	0.4121	0.06042	0.2071
C_53_2	C	micro	C_micro	2	21	3	1	-7.5936	0.2793	0.07227	0.2256
C_53_2	C	micro	C_micro	2	21	4	1	-5.7182	0.5863	0.08528	0.2482
C_53_2	C	micro	C_micro	2	21	5	1	-4.7988	0.892	0.2099	0.5441
C_53_2	C	micro	C_micro	2	21	6	3	-0.3743	1.0082	0.3193	0.7135
C_53_2	C	micro	C_micro	2	21	7	5	-2.1975	1.4179	0.8663	2.2896
C_53_2	C	micro	C_micro	2	21	8	1	-4.9936	0.9972	0.4533	0.8345
C_53_2	C	micro	C_micro	2	21	9	1	-6.8328	0.6226	0.1746	0.3922
C_53_2	C	micro	C_micro	2	21	10	1	-6.8092	0.4526	0.07412	0.2452
C_53_2	C	micro	C_micro	2	21	11	1	-7.3289	0.175	0.04457	0.04298
C_53_2	C	micro	C_micro	2	22	0	1	-5.7375	0.164	0.0104	0.02767
C_53_2	C	micro	C_micro	2	22	1	1	-7.6683	0.2336	0.03412	0.06159
C_53_2	C	micro	C_micro	2	22	2	1	-6.7381	0.1952	0.04538	0.1829
C_53_2	C	micro	C_micro	2	22	3	1	-7.616	0.2892	0.03439	0.1701
C_53_2	C	micro	C_micro	2	22	4	1	-6.7925	0.1855	0.02223	0.1731
C_53_2	C	micro	C_micro	2	22	5	1	-7.0218	0.3252	0.08364	0.07589
C_53_2	C	micro	C_micro	2	22	6	1	-6.0058	0.3314	0.1071	0.1241
C_53_2	C	micro	C_micro	2	22	7	1	-5.9027	1.0691	0.6044	1.2666
C_53_2	C	micro	C_micro	2	22	8	1	-6.5817	0.8199	0.215	0.6091
C_53_2	C	micro	C_micro	2	22	9	1	-7.5207	0.2891	0.1039	0.2522
C_53_2	C	micro	C_micro	2	22	10	1	-7.4007	0.2421	0.06633	0.2354
C_53_2	C	micro	C_micro	2	22	11	1	-7.2599	0.1891	0.04183	0.1173
C_53_2	C	micro	C_micro	2	23	0	1	-5.9156	0.1437	0.008348	0.0605
C_53_2	C	micro	C_micro	2	23	1	1	-7.8968	0.1873	0.006424	0.06322
C_53_2	C	micro	C_micro	2	23	2	1	-8.2368	0.2232	0.04033	0.2286
C_53_2	C	micro	C_micro	2	23	3	1	-9.0586	0.2287	0.03637	0.2015
C_53_2	C	micro	C_micro	2	23	4	1	-7.3419	0.1702	0.03187	0.1443
C_53_2	C	micro	C_micro	2	23	5	1	-7.5346	0.2765	0.05033	0.04437
C_53_2	C	micro	C_micro	2	23	6	1	-6.7697	0.24	0.02781	0.00459
C_53_2	C	micro	C_micro	2	23	7	1	-7.4287	0.5102	0.1155	0.3581
C_53_2	C	micro	C_micro	2	23	8	1	-7.687	0.4752	0.2308	0.6064
C_53_2	C	micro	C_micro	2	23	9	1	-8.2781	0.2255	0.0819	0.204
C_53_2	C	micro	C_micro	2	23	10	1	-8.5548	0.1741	0.03963	0.1787
C_53_2	C	micro	C_micro	2	23	11	1	-7.2316	0.08988	0.03573	0.1052
C_53_2	C	micro	C_micro	2	24	0	1	-6.082	0.06255	0.001503	0.02865
C_53_2	C	micro	C_micro	2	24	1	1	-7.5988	0.1582	0.04182	0.01847
C_53_2	C	micro	C_micro	2	24	2	1	-7.9614	0.3013	0.009514	0.1767
C_53_2	C	micro	C_micro	2	24	3	1	-9.2272	0.1465	0.03543	0.156
C_53_2	C	micro	C_micro	2	24	4	1	-7.2102	0.1413	0.01577	0.1333
C_53_2	C	micro	C_micro	2	24	5	1	-7.6684	0.2376	0.03848	0.05556
C_53_2	C	micro	C_micro	2	24	6	1	-7.2686	0.2508	0.004216	-0.03273
C_53_2	C	micro	C_micro	2	24	7	1	-8.2049	0.2417	0.01401	0.06532
C_53_2	C	micro	C_micro	2	24	8	1	-8.3816	0.2605	0.08533	0.2815
C_53_2	C	micro	C_micro	2	24	9	1	-8.66	0.3524	0.1001	0.1837
C_53_2	C	micro	C_micro	2	24	10	1	-7.9084	0.2567	0.05727	0.2158
C_53_2	C	micro	C_micro	2	24	11	1	-8.4774	0.214	0.03614	0.1089
C_53_3	C	micro	C_micro	3	0	0	1	1.7666	0.3777	0.07451	0.1636
C_53_3	C	micro	C_micro	3	0	1	1	3.3319	0.5999	0.1302	0.3887
C_53_3	C	micro	C_micro	3	0	2	1	7.7229	1.6243	0.9158	2.2061
C_53_3	C	micro	C_micro	3	0	3	1	14.0086	3.4615	2.588	5.8344
C_53_3	C	micro	C_micro	3	0	4	2	20.251	4.573	2.8641	7.6014
C_53_3	C	micro	C_micro	3	0	5	6	20.7815	5.5472	3.4305	8.7154
C_53_3	C	micro	C_micro	3	0	6	2	25.5047	5.7902	3.0778	7.3774
C_53_3	C	micro	C_micro	3	0	7	3	24.9233	5.8756	3.8678	9.9604
C_53_3	C	micro	C_micro	3	0	8	6	20.1462	5.3795	3.2009	6.8387
C_53_3	C	micro	C_micro	3	0	9	3	20.334	5.013	3.1015	5.9118
C_53_3	C	micro	C_micro	3	0	10	6	23.7188	6.126	4.0416	8.0195
C_53_3	C	micro	C_micro	3	0	11	5	25.5297	7.0818	4.8332	12.1892
C_53_3	C	micro	C_micro	3	0	12	5	21.8074	5.4394	4.1804	11.4326
C_53_3	C	micro	C_micro	3	0	13	1	11.485	2.2738	0.9631	2.4184
C_53_3	C	micro	C_micro	3	1	0	1	1.8976	0.363	0.1027	0.2224
C_53_3	C	micro	C_micro	3	1	1	1	4.8045	1.0693	0.2641	0.6149
C_53_3	C	micro	C_micro	3	1	2	1	7.0784	2.415	1.9113	4.1493
C_53_3	C	micro	C_micro	3	1	3	1	17.5282	3.7088	2.4976	6.4212
C_53_3	C	micro	C_micro	3	1	4	1	17.8473	3.8346	2.4243	5.664
C_53_3	C	micro	C_micro	3	1	5	2	21.4965	4.9498	3.201	7.7467
C_53_3	C	micro	C_micro	3	1	6	1	20.5599	3.6614	1.8345	3.8474
C_53_3	C	micro	C_micro	3	1	7	2	20.9047	4.7469	2.4577	5.376
C_53_3	C	micro	C_micro	3	1	8	4	19.6325	5.6946	3.7352	7.9966
C_53_3	C	micro	C_micro	3	1	9	4	22.6855	6.5648	4.2644	8.9771
C_53_3	C	micro	C_micro	3	1	10	4	22.0431	6.3587	4.3603	9.7178
C_53_3	C	micro	C_micro	3	1	11	5	24.0473	6.4795	4.5204	11.1288
C_53_3	C	micro	C_micro	3	1	12	5	24.2401	5.5381	4.3738	13.6704
C_53_3	C	micro	C_micro	3	1	13	1	10.0227	2.4526	0.7929	2.0115
C_53_3	C	micro	C_micro	3	2	0	1	2.6784	0.571	0.1025	0.2881
C_53_3	C	micro	C_micro	3	2	1	1	8.3007	1.1632	0.7041	1.648
C_53_3	C	micro	C_micro	3	2	2	1	17.0438	3.5119	1.7978	4.2891
C_53_3	C	micro	C_micro	3	2	3	1	18.0611	4.2392	2.7626	7.1022
C_53_3	C	micro	C_micro	3	2	4	1	20.2282	3.9266	2.4035	5.7179
C_53_3	C	micro	C_micro	3	2	5	6	26.0279	6.1681	4.0015	9.5448
C_53_3	C	micro	C_micro	3	2	6	2	22.7066	4.1967	3.0618	7.1143
C_53_3	C	micro	C_micro	3	2	7	1	21.4193	3.7682	1.9308	4.771
C_53_3	C	micro	C_micro	3	2	8	4	20.0355	5.5779	3.6749	7.9446
C_53_3	C	micro	C_micro	3	2	9	6	28.8027	6.4641	4.4303	10.0233
C_53_3	C	micro	C_micro	3	2	10	6	23.7686	6.8909	3.9503	9.1543
C_53_3	C	micro	C_micro	3	2	11	3	23.8687	6.0747	4.1285	9.9737
C_53_3	C	micro	C_micro	3	2	12	2	22.746	4.376	2.6257	7.381
C_53_3	C	micro	C_micro	3	2	13	1	10.477	2.158	1.0676	2.6969
C_53_3	C	micro	C_micro	3	3	0	1	3.5728	0.4859	0.1853	0.5553
C_53_3	C	micro	C_micro	3	3	1	1	11.141	2.0686	1.3266	3.7382
C_53_3	C	micro	C_micro	3	3	2	1	19.3045	3.7185	2.4535	6.4568
C_53_3	C	micro	C_micro	3	3	3	2	19.5424	4.4191	2.6844	7.2504
C_53_3	C	micro	C_micro	3	3	4	2	23.8771	4.2618	2.9855	6.3688
C_53_3	C	micro	C_micro	3	3	5	2	32.2652	6.3771	4.6175	11.0092
C_53_3	C	micro	C_micro	3	3	6	2	26.6963	4.7332	3.1117	8.0694
C_53_3	C	micro	C_micro	3	3	7	1	19.603	4.0027	2.0713	5.0485
C_53_3	C	micro	C_micro	3	3	8	3	20.7248	5.5803	3.9427	9.0208
C_53_3	C	micro	C_micro	3	3	9	3	20.5735	4.8765	3.4451	7.338
C_53_3	C	micro	C_micro	3	3	10	6	19.448	5.1332	3.163	7.2414
C_53_3	C	micro	C_micro	3	3	11	3	21.805	4.5454	3.2185	7.108
C_53_3	C	micro	C_micro	3	3	12	2	22.2834	4.9838	3.3345	8.6985
C_53_3	C	micro	C_micro	3	3	13	1	12.2013	2.8096	1.6208	3.9792
C_53_3	C	micro	C_micro	3	4	0	1	5.6974	0.9287	0.3156	0.8042
C_53_3	C	micro	C_micro	3	4	1	1	11.8302	2.1926	1.1419	3.0722
C_53_3	C	micro	C_micro	3	4	2	1	20.2478	4.0265	2.3223	5.9099
C_53_3	C	micro	C_micro	3	4	3	2	25.6474	5.8425	3.8605	10.7666
C_53_3	C	micro	C_micro	3	4	4	2	38.165	6.285	4.8315	11.6129
C_53_3	C	micro	C_micro	3	4	5	2	42.732	7.1975	5.8976	15.6288
C_53_3	C	micro	C_micro	3	4	6	2	23.2612	4.812	2.8	6.2786
C_53_3	C	micro	C_micro	3	4	7	2	23.6024	4.5417	2.6056	6.7636
C_53_3	C	micro	C_micro	3	4	8	3	22.0301	5.2022	3.6149	8.703
C_53_3	C	micro	C_micro	3	4	9	1	18.7332	3.3028	1.8146	4.166
C_53_3	C	micro	C_micro	3	4	10	1	14.3438	4.0507	1.5256	3.3313
C_53_3	C	micro	C_micro	3	4	11	1	15.3023	3.4011	1.7946	3.8099
C_53_3	C	micro	C_micro	3	4	12	5	21.0829	5.3044	4.226	10.7483
C_53_3	C	micro	C_micro	3	4	13	1	10.8471	2.5286	1.2745	2.7782
C_53_3	C	micro	C_micro	3	5	0	1	5.7606	0.9238	0.1966	0.526
C_53_3	C	micro	C_micro	3	5	1	1	11.3888	2.4457	1.0332	2.9797
C_53_3	C	micro	C_micro	3	5	2	3	21.3873	4.9165	3.3342	8.7023
C_53_3	C	micro	C_micro	3	5	3	5	32.3928	7.1257	5.4396	13.2528
C_53_3	C	micro	C_micro	3	5	4	2	57.2122	7.5553	5.9408	17.5657
C_53_3	C	micro	C_micro	3	5	5	5	35.9953	7.383	6.3618	16.5694
C_53_3	C	micro	C_micro	3	5	6	2	26.7716	5.0241	2.7258	7.4454
C_53_3	C	micro	C_micro	3	5	7	6	23.6845	5.8783	3.4728	8.2119
C_53_3	C	micro	C_micro	3	5	8	2	24.1201	4.959	3.2299	7.1422
C_53_3	C	micro	C_micro	3	5	9	1	17.6732	2.722	1.3975	3.2372
C_53_3	C	micro	C_micro	3	5	10	1	14.2317	3.5437	1.1845	2.3025
C_53_3	C	micro	C_micro	3	5	11	1	15.6384	3.3775	1.6236	3.9178
C_53_3	C	micro	C_micro	3	5	12	1	16.9739	4.215	3.1233	8.4421
C_53_3	C	micro	C_micro	3	5	13	1	10.2455	2.0707	1.1606	2.7006
C_53_3	C	micro	C_micro	3	6	0	1	6.0082	1.1313	0.1637	0.4836
C_53_3	C	micro	C_micro	3	6	1	1	10.7789	2.767	1.1757	3.0652
C_53_3	C	micro	C_micro	3	6	2	4	26.6211	6.6694	5.1835	11.8871
C_53_3	C	micro	C_micro	3	6	3	3	38.4142	8.0331	5.5794	12.9088
C_53_3	C	micro	C_micro	3	6	4	3	39.1204	8.2966	5.9056	15.5438
C_53_3	C	micro	C_micro	3	6	5	3	30.2891	7.1235	5.4969	13.1516
C_53_3	C	micro	C_micro	3	6	6	2	32.0681	5.0023	3.1433	8.6542
C_53_3	C	micro	C_micro	3	6	7	5	28.0488	6.2866	4.6711	12.8539
C_53_3	C	micro	C_micro	3	6	8	2	22.1061	4.2282	2.6298	6.28
C_53_3	C	micro	C_micro	3	6	9	1	16.8997	3.3003	1.5953	3.6929
C_53_3	C	micro	C_micro	3	6	10	1	16.3268	3.4285	1.432	3.1669
C_53_3	C	micro	C_micro	3	6	11	1	19.397	4.2901	2.6561	5.5277
C_53_3	C	micro	C_micro	3	6	12	5	22.4781	4.9667	4.0128	10.9573
C_53_3	C	micro	C_micro	3	6	13	1	15.9191	2.3539	0.8986	2.4202
C_53_3	C	micro	C_micro	3	7	0	1	6.0349	1.3226	0.2776	0.5393
C_53_3	C	micro	C_micro	3	7	1	1	13.6679	3.8817	2.1396	3.6669
C_53_3	C	micro	C_micro	3	7	2	3	35.5387	8.2767	7.4441	17.9094
C_53_3	C	micro	C_micro	3	7	3	6	30.7018	6.8584	4.6582	10.9852
C_53_3	C	micro	C_micro	3	7	4	3	29.0815	7.4029	5.3418	12.3293
C_53_3	C	micro	C_micro	3	7	5	5	20.9143	7.4014	5.1297	13.0036
C_53_3	C	micro	C_micro	3	7	6	5	27.8416	6.0811	4.4082	10.938
C_53_3	C	micro	C_micro	3	7	7	2	36.7477	6.0041	4.0896	11.5322
C_53_3	C	micro	C_micro	3	7	8	2	22.1876	5.0343	3.097	7.0065
C_53_3	C	micro	C_micro	3	7	9	2	21.6662	4.5281	2.447	5.4375
C_53_3	C	micro	C_micro	3	7	10	2	23.7949	4.5374	2.6349	6.0705
C_53_3	C	micro	C_micro	3	7	11	3	26.5083	6.3784	4.4912	10.3548
C_53_3	C	micro	C_micro	3	7	12	4	27.254	6.8027	5.4957	13.2
C_53_3	C	micro	C_micro	3	7	13	5	21.6986	4.4455	3.5814	9.2349
C_53_3	C	micro	C_micro	3	8	0	1	5.2674	1.2348	0.2635	0.3799
C_53_3	C	micro	C_micro	3	8	1	1	13.2277	4.4109	1.9029	3.107
C_53_3	C	micro	C_micro	3	8	2	5	31.1275	7.972	5.7763	15.1195
C_53_3	C	micro	C_micro	3	8	3	4	30.9193	8.0205	5.9184	13.2373
C_53_3	C	micro	C_micro	3	8	4	6	28.924	7.962	4.2764	9.0423
C_53_3	C	micro	C_micro	3	8	5	4	25.6056	7.7485	5.0362	12.3487
C_53_3	C	micro	C_micro	3	8	6	5	23.3789	7.4467	4.3086	10.5795
C_53_3	C	micro	C_micro	3	8	7	5	23.9716	6.6948	4.6405	11.7643
C_53_3	C	micro	C_micro	3	8	8	6	27.8544	6.6632	4.2338	9.1036
C_53_3	C	micro	C_micro	3	8	9	2	23.5065	6.6075	3.4045	7.2449
C_53_3	C	micro	C_micro	3	8	10	6	28.9296	6.9989	4.3746	9.8246
C_53_3	C	micro	C_micro	3	8	11	4	26.4168	8.9358	5.5513	13.0242
C_53_3	C	micro	C_micro	3	8	12	4	23.8074	6.7708	4.7463	10.5477
C_53_3	C	micro	C_micro	3	8	13	4	24.0654	6.228	4.8671	11.4467
C_53_3	C	micro	C_micro	3	9	0	1	5.5681	1.1741	0.1316	0.5353
C_53_3	C	micro	C_micro	3	9	1	1	15.8003	4.1771	2.1767	5.9412
C_53_3	C	micro	C_micro	3	9	2	4	30.0511	7.81	6.5498	16.342
C_53_3	C	micro	C_micro	3	9	3	6	31.1992	8.6821	5.324	11.8419
C_53_3	C	micro	C_micro	3	9	4	6	23.8513	6.9475	4.0438	8.6025
C_53_3	C	micro	C_micro	3	9	5	4	22.7171	7.8238	4.9075	10.9298
C_53_3	C	micro	C_micro	3	9	6	6	28.1981	7.6495	5.0005	11.837
C_53_3	C	micro	C_micro	3	9	7	5	20.704	7.8437	4.538	11.1138
C_53_3	C	micro	C_micro	3	9	8	4	25.7988	7.8843	4.6563	9.6937
C_53_3	C	micro	C_micro	3	9	9	6	25.4561	8.7983	5.2596	11.5383
C_53_3	C	micro	C_micro	3	9	10	6	29.2332	8.6245	5.8324	13.4883
C_53_3	C	micro	C_micro	3	9	11	5	26.2207	9.6958	6.2839	14.9812
C_53_3	C	micro	C_micro	3	9	12	4	25.3498	7.7882	5.4554	13.0325
C_53_3	C	micro	C_micro	3	9	13	4	19.7727	5.4309	4.1225	10.6311
C_53_3	C	micro	C_micro	3	10	0	1	7.3426	1.6357	0.3313	1.0808
C_53_3	C	micro	C_micro	3	10	1	3	20.1929	4.5721	3.1073	8.401
C_53_3	C	micro	C_micro	3	10	2	4	31.9501	9.3333	6.2044	15.5622
C_53_3	C	micro	C_micro	3	10	3	4	30.0465	8.5621	5.921	12.7167
C_53_3	C	micro	C_micro	3	10	4	6	32.9952	8.0881	5.1971	10.436
C_53_3	C	micro	C_micro	3	10	5	4	34.5835	9.7753	6.8352	15.4451
C_53_3	C	micro	C_micro	3	10	6	2	33.9078	6.9738	4.4492	10.3396
C_53_3	C	micro	C_micro	3	10	7	2	34.6003	7.1706	4.2154	9.8538
C_53_3	C	micro	C_micro	3	10	8	4	24.524	7.7603	4.571	10.0481
C_53_3	C	micro	C_micro	3	10	9	6	36.6155	10.2065	6.2635	15.4045
C_53_3	C	micro	C_micro	3	10	10	6	31.1775	8.7371	5.5165	13.3879
C_53_3	C	micro	C_micro	3	10	11	3	34.2706	8.2273	5.4651	14.1741
C_53_3	C	micro	C_micro	3	10	12	6	24.3856	6.3499	4.0796	10.895
C_53_3	C	micro	C_micro	3	10	13	1	9.3786	3.2756	1.1994	3.4376
C_53_3	C	micro	C_micro	3	11	0	1	9.8741	1.9795	0.8126	1.9255
C_53_3	C	micro	C_micro	3	11	1	1	18.0144	4.4468	1.9542	4.575
C_53_3	C	micro	C_micro	3	11	2	4	31.2217	9.4762	5.6951	12.712
C_53_3	C	micro	C_micro	3	11	3	4	29.1058	9.3753	5.8262	12.5144
C_53_3	C	micro	C_micro	3	11	4	4	36.1891	10.0586	7.1237	12.3693
C_53_3	C	micro	C_micro	3	11	5	4	33.5406	11.0117	6.324	13.3169
C_53_3	C	micro	C_micro	3	11	6	2	39.8991	7.1794	5.3861	10.9655
C_53_3	C	micro	C_micro	3	11	7	6	29.0495	7.1369	4.2836	9.1663
C_53_3	C	micro	C_micro	3	11	8	4	25.2227	8.4817	4.887	11.1588
C_53_3	C	micro	C_micro	3	11	9	4	33.9942	9.9615	6.487	14.7825
C_53_3	C	micro	C_micro	3	11	10	4	28.2418	8.798	5.6762	12.9465
C_53_3	C	micro	C_micro	3	11	11	5	28.7325	8.4212	5.3006	13.2058
C_53_3	C	micro	C_micro	3	11	12	1	17.8151	3.8384	1.3628	3.1107
C_53_3	C	micro	C_micro	3	11	13	1	8.5666	1.4618	0.1099	0.2188
C_53_3	C	micro	C_micro	3	12	0	1	10.9455	2.6577	1.1936	3.005
C_53_3	C	micro	C_micro	3	12	1	1	17.7776	4.5034	2.2074	5.1197
C_53_3	C	micro	C_micro	3	12	2	4	25.9383	8.2679	5.1396	11.4448
C_53_3	C	micro	C_micro	3	12	3	4	26.9723	9.1358	5.8873	13.4347
C_53_3	C	micro	C_micro	3	12	4	4	25.8766	8.8979	5.1826	9.9075
C_53_3	C	micro	C_micro	3	12	5	6	33.4042	8.2612	5.1497	10.4956
C_53_3	C	micro	C_micro	3	12	6	2	38.1982	7.688	4.8035	9.776
C_53_3	C	micro	C_micro	3	12	7	3	33.9192	8.758	6.2901	13.708
C_53_3	C	micro	C_micro	3	12	8	3	42.1954	10.3837	6.9056	15.768
C_53_3	C	micro	C_micro	3	12	9	5	31.0547	11.4022	6.8605	16.8169
C_53_3	C	micro	C_micro	3	12	10	5	32.6532	9.2727	6.1136	15.2341
C_53_3	C	micro	C_micro	3	12	11	3	36.9076	8.789	6.1833	15.1728
C_53_3	C	micro	C_micro	3	12	12	1	14.0935	3.1355	0.6641	1.644
C_53_3	C	micro	C_micro	3	12	13	1	6.2544	1.2703	-0.1294	-0.104
C_53_3	C	micro	C_micro	3	13	0	1	14.9078	3.3812	2.1011	4.6496
C_53_3	C	micro	C_micro	3	13	1	1	18.7278	5.2991	3.0568	5.6181
C_53_3	C	micro	C_micro	3	13	2	3	23.1966	6.9616	3.5596	7.2869
C_53_3	C	micro	C_micro	3	13	3	4	23.2962	7.8855	4.2948	10.0987
C_53_3	C	micro	C_micro	3	13	4	4	23.9366	7.5776	4.4168	9.3545
C_53_3	C	micro	C_micro	3	13	5	2	31.3911	7.874	4.0959	8.559
C_53_3	C	micro	C_micro	3	13	6	2	37.0612	7.6915	3.4896	8.8541
C_53_3	C	micro	C_micro	3	13	7	2	62.3242	12.1765	7.9399	21.7345
C_53_3	C	micro	C_micro	3	13	8	4	34.1882	10.4851	7.0182	15.9292
C_53_3	C	micro	C_micro	3	13	9	5	33.0646	11.778	8.4131	21.3012
C_53_3	C	micro	C_micro	3	13	10	5	44.2805	10.1734	8.1627	22.3075
C_53_3	C	micro	C_micro	3	13	11	5	29.0935	8.2709	6.9042	17.6727
C_53_3	C	micro	C_micro	3	13	12	1	10.8846	2.994	1.2137	2.7741
C_53_3	C	micro	C_micro	3	13	13	1	4.3205	0.9287	0.03435	0.262
C_53_3	C	micro	C_micro	3	14	0	4	19.2683	5.7458	3.663	7.5616
C_53_3	C	micro	C_micro	3	14	1	4	20.5936	6.3728	3.4868	6.3577
C_53_3	C	micro	C_micro	3	14	2	6	22.6604	6.0012	3.5955	8.2131
C_53_3	C	micro	C_micro	3	14	3	6	24.4537	6.8591	4.0353	9.3719
C_53_3	C	micro	C_micro	3	14	4	6	24.5862	6.9891	4.1103	8.8689
C_53_3	C	micro	C_micro	3	14	5	2	28.8723	6.9328	3.6049	6.601
C_53_3	C	micro	C_micro	3	14	6	2	31.09	7.4615	4.0278	9.1313
C_53_3	C	micro	C_micro	3	14	7	4	38.6174	10.5338	7.6559	19.2831
C_53_3	C	micro	C_micro	3	14	8	3	36.5671	10.0163	7.3945	17.161
C_53_3	C	micro	C_micro	3	14	9	5	40.8364	9.0716	6.9503	17.7978
C_53_3	C	micro	C_micro	3	14	10	5	36.1425	7.9903	6.3009	18.6081
C_53_3	C	micro	C_micro	3	14	11	5	22.9053	5.7211	3.8154	11.1307
C_53_3	C	micro	C_micro	3	14	12	1	12.7879	4.0789	2.8967	5.708
C_53_3	C	micro	C_micro	3	14	13	1	7.4686	2.4204	1.6916	5.0143
C_53_3	C	micro	C_micro	3	15	0	6	24.2536	6.6625	3.8657	8.9138
C_53_3	C	micro	C_micro	3	15	1	3	29.4302	6.1387	4.0895	8.1646
C_53_3	C	micro	C_micro	3	15	2	5	39.6964	7.8032	7.2966	15.5862
C_53_3	C	micro	C_micro	3	15	3	6	29.6065	7.898	5.0479	10.2771
C_53_3	C	micro	C_micro	3	15	4	4	27.0236	9.6598	4.9128	10.7147
C_53_3	C	micro	C_micro	3	15	5	2	38.9446	9.461	5.1789	11.7055
C_53_3	C	micro	C_micro	3	15	6	4	35.4991	10.8471	7.1696	15.9744
C_53_3	C	micro	C_micro	3	15	7	3	34.6375	10.9738	7.3208	15.5185
C_53_3	C	micro	C_micro	3	15	8	6	26.5978	7.0125	4.3637	11.8635
C_53_3	C	micro	C_micro	3	15	9	1	14.313	3.3453	0.1387	0.7593
C_53_3	C	micro	C_micro	3	15	10	1	13.578	3.981	1.1339	3.039
C_53_3	C	micro	C_micro	3	15	11	1	14.396	3.8875	2.3458	5.4562
C_53_3	C	micro	C_micro	3	15	12	1	11.0674	3.4824	2.2789	4.5911
C_53_3	C	micro	C_micro	3	15	13	1	6.1491	1.9926	0.6038	2.3404
C_53_3	C	micro	C_micro	3	16	0	5	40.0415	7.7766	6.7249	17.3308
C_53_3	C	micro	C_micro	3	16	1	2	59.4698	7.2795	6.684	14.4276
C_53_3	C	micro	C_micro	3	16	2	2	43.6697	9.7903	6.2738	13.9373
C_53_3	C	micro	C_micro	3	16	3	4	28.2459	10.4784	5.0949	10.3544
C_53_3	C	micro	C_micro	3	16	4	4	30.0403	13.1135	6.6406	13.6062
C_53_3	C	micro	C_micro	3	16	5	4	30.6002	15.9712	7.4181	14.8086
C_53_3	C	micro	C_micro	3	16	6	4	27.2422	12.3739	5.5818	10.0962
C_53_3	C	micro	C_micro	3	16	7	4	19.6692	8.1477	4.9382	9.3752
C_53_3	C	micro	C_micro	3	16	8	1	12.4312	3.4987	0.2944	0.7504
C_53_3	C	micro	C_micro	3	16	9	1	7.687	1.8005	-0.01485	-0.01158
C_53_3	C	micro	C_micro	3	16	10	1	6.7636	1.2059	0.1307	0.1516
C_53_3	C	micro	C_micro	3	16	11	1	7.7034	1.7714	0.6013	1.2441
C_53_3	C	micro	C_micro	3	16	12	1	5.7608	1.8335	0.8685	2.1085
C_53_3	C	micro	C_micro	3	16	13	1	3.6053	0.2838	0.09696	0.1625
C_53_3	C	micro	C_micro	3	17	0	5	46.7833	9.7692	8.1075	20.4697
C_53_3	C	micro	C_micro	3	17	1	5	36.127	10.2371	7.2097	18.2448
C_53_3	C	micro	C_micro	3	17	2	6	33.6802	9.228	5.0958	12.2377
C_53_3	C	micro	C_micro	3	17	3	3	28.1055	10.425	4.3947	8.2199
C_53_3	C	micro	C_micro	3	17	4	4	25.3444	17.9329	5.761	9.0451
C_53_3	C	micro	C_micro	3	17	5	4	22.3454	28.7549	6.457	6.8664
C_53_3	C	micro	C_micro	3	17	6	4	13.2609	24.3365	5.0606	3.8081
C_53_3	C	micro	C_micro	3	17	7	1	6.6084	7.1965	0.7644	1.1794
C_53_3	C	micro	C_micro	3	17	8	1	6.9114	3.1469	0.1095	0.05192
C_53_3	C	micro	C_micro	3	17	9	1	5.0305	1.2777	-0.01038	0.05481
C_53_3	C	micro	C_micro	3	17	10	1	4.0601	0.7539	0.01762	0.08532
C_53_3	C	micro	C_micro	3	17	11	1	2.6931	0.5632	0.02238	0.1476
[truncated: 7,849 more rows]
